# Supplementary material for: Mitochondrial adaptor TRAK2 activates and functionally links opposing kinesin and dynein motors
Source: Nat Commun. 2021 Jul 28;12:4578. doi: 10.1038/s41467-021-24862-7 (PMC8319186; doi:10.1038/s41467-021-24862-7)
Supplement: Supplementary file 11 — Source Data [file 41467_2021_24862_MOESM11_ESM.xlsx]

## Sheet: Fig 1d
Experiment Date	Fraction of plus-end events	Fraction of minus-end events	Fraction of diffusive events
190228	0.857143	0.0634921	0.0793651
190711	0.658228	0.0126582	0.329114
190815	0.788889	0.0222222	0.188889
190910	0.647059	0.0514706	0.301471
190918	0.716667	0.0166667	0.266667

## Sheet: Fig 1e-f
Run Length (micron)			Velocity (microns per second)
Plus-end	Minus-end		Plus-end	Minus-end
0.79	0.634921		0.259259	0.391489
0.79	0.948		0.267857	0.402704
0.793651	0.952381		0.335587	0.418803
0.793651	1.106		0.383589	0.522529
0.948	1.11111		0.383589	0.560945
0.948	1.11111		0.388889	0.571433
0.948	1.11111		0.396825	0.595238
0.948	1.11111		0.436728	0.595238
0.948	1.11111		0.449509	0.604056
0.952381	1.264		0.449509	0.675889
0.952381	1.422		0.457791	0.757275
0.952381	1.422		0.4626	0.772444
0.952381	1.42857		0.4626	0.845679
0.952381	1.42857		0.462923	0.846914
0.952381	1.42857		0.465719	1.04006
0.952381	1.42857		0.467687	1.05864
0.952381	1.5873		0.469787	1.07388
0.952381	1.74603		0.478389	1.12346
0.952381	1.74603		0.480769	1.38933
0.952381	1.90476		0.486069	1.40947
0.952381	2.06349		0.488021	1.41152
0.952381	2.06349		0.4884	1.41505
0.952381	2.06349		0.502232	1.44255
0.952381	2.22222		0.515873	1.55329
0.952381	2.53968		0.518474	1.57055
0.952381	2.85714		0.531306	1.66116
0.952381	3.65079		0.533338	1.66601
0.952381	3.96825		0.541261	1.81746
0.952381	4.60317		0.544222	1.86772
0.952381	4.92063		0.547619	1.96605
0.952381			0.549451
0.952381			0.555556
0.952381			0.55695
0.952381			0.56713
0.952381			0.56713
0.952381			0.568275
0.952381			0.570437
0.952381			0.570893
0.952381			0.571433
0.952381			0.57477
0.952381			0.579333
0.952381			0.579333
0.952381			0.583283
0.952381			0.58855
0.952381			0.588681
0.952381			0.595238
0.952381			0.595238
0.952381			0.595238
0.952381			0.595238
1.106			0.604056
1.106			0.604938
1.106			0.612338
1.106			0.614439
1.106			0.622294
1.106			0.626382
1.106			0.63068
1.11111			0.63124
1.11111			0.63244
1.11111			0.633377
1.11111			0.637755
1.11111			0.637755
1.11111			0.645267
1.11111			0.649775
1.11111			0.657581
1.11111			0.658369
1.11111			0.659933
1.11111			0.665432
1.11111			0.666402
1.11111			0.666672
1.11111			0.669643
1.11111			0.669744
1.11111			0.674113
1.11111			0.675722
1.11111			0.675722
1.11111			0.679563
1.11111			0.679563
1.11111			0.680272
1.11111			0.680497
1.11111			0.68128
1.11111			0.681548
1.11111			0.681548
1.11111			0.682164
1.11111			0.683021
1.11111			0.683021
1.264			0.683422
1.264			0.683422
1.264			0.685085
1.26984			0.686813
1.26984			0.688432
1.26984			0.688432
1.26984			0.688713
1.26984			0.688713
1.26984			0.69046
1.26984			0.691358
1.26984			0.693374
1.26984			0.69362
1.26984			0.6952
1.26984			0.695669
1.26984			0.695669
1.26984			0.69994
1.26984			0.69994
1.26984			0.703463
1.26984			0.704365
1.26984			0.704365
1.26984			0.70468
1.26984			0.704733
1.26984			0.704733
1.26984			0.704733
1.26984			0.704733
1.26984			0.709583
1.26984			0.709583
1.26984			0.710979
1.26984			0.714286
1.26984			0.714927
1.26984			0.715545
1.26984			0.715545
1.26984			0.724868
1.26984			0.724868
1.26984			0.724868
1.26984			0.724868
1.26984			0.724868
1.26984			0.724868
1.26984			0.725926
1.422			0.725926
1.422			0.725926
1.422			0.725926
1.422			0.726984
1.422			0.726984
1.422			0.726984
1.422			0.726984
1.422			0.726984
1.42857			0.727513
1.42857			0.727513
1.42857			0.728042
1.42857			0.728819
1.42857			0.732601
1.42857			0.736607
1.42857			0.738291
1.42857			0.738291
1.42857			0.739369
1.42857			0.739369
1.42857			0.740447
1.42857			0.740447
1.42857			0.741525
1.42857			0.744048
1.42857			0.744539
1.42857			0.744539
1.42857			0.74536
1.42857			0.74536
1.42857			0.751323
1.42857			0.751323
1.42857			0.755071
1.42857			0.756173
1.42857			0.756173
1.42857			0.756173
1.42857			0.758698
1.42857			0.760582
1.42857			0.764133
1.42857			0.764133
1.42857			0.765246
1.42857			0.765246
1.42857			0.765306
1.42857			0.765306
1.42857			0.766255
1.42857			0.767178
1.58			0.768489
1.58			0.769921
1.5873			0.769921
1.5873			0.770587
1.5873			0.770587
1.5873			0.771044
1.5873			0.772444
1.5873			0.776644
1.5873			0.776644
1.5873			0.777711
1.5873			0.777711
1.5873			0.781222
1.5873			0.782978
1.5873			0.78642
1.5873			0.78642
1.5873			0.791756
1.5873			0.792226
1.5873			0.792226
1.5873			0.792824
1.5873			0.793063
1.5873			0.793063
1.5873			0.793379
1.5873			0.793651
1.5873			0.794862
1.5873			0.795139
1.5873			0.80002
1.5873			0.80002
1.5873			0.804989
1.5873			0.804989
1.5873			0.805409
1.5873			0.805409
1.5873			0.805452
1.5873			0.805452
1.5873			0.806584
1.5873			0.806584
1.5873			0.806584
1.5873			0.806584
1.5873			0.806584
1.5873			0.806584
1.5873			0.806584
1.5873			0.806584
1.5873			0.806584
1.5873			0.806584
1.5873			0.80776
1.5873			0.80776
1.5873			0.80776
1.5873			0.80776
1.5873			0.80776
1.5873			0.80776
1.5873			0.807946
1.5873			0.809799
1.5873			0.813538
1.5873			0.813538
1.5873			0.813538
1.5873			0.813538
1.5873			0.816993
1.5873			0.819665
1.5873			0.819742
1.74603			0.819742
1.74603			0.820988
1.74603			0.820988
1.74603			0.820988
1.74603			0.820988
1.74603			0.824916
1.74603			0.824916
1.74603			0.828989
1.74603			0.828989
1.74603			0.82963
1.74603			0.82963
1.74603			0.830578
1.74603			0.830578
1.74603			0.83179
1.74603			0.83179
1.74603			0.83179
1.74603			0.83179
1.74603			0.83179
1.74603			0.83179
1.74603			0.833003
1.74603			0.833333
1.74603			0.834568
1.74603			0.834721
1.74603			0.834721
1.74603			0.834803
1.74603			0.834803
1.74603			0.834803
1.74603			0.834803
1.74603			0.834803
1.74603			0.834803
1.74603			0.836609
1.74603			0.836609
1.74603			0.837607
1.74603			0.837607
1.74603			0.838828
1.74603			0.838828
1.74603			0.840192
1.74603			0.840192
1.74603			0.840336
1.74603			0.84288
1.74603			0.84288
1.74603			0.845679
1.74603			0.845679
1.74603			0.845679
1.74603			0.845679
1.74603			0.846914
1.896			0.846914
1.896			0.846914
1.896			0.846914
1.896			0.846914
1.90476			0.846914
1.90476			0.846914
1.90476			0.846914
1.90476			0.848148
1.90476			0.848226
1.90476			0.85034
1.90476			0.85034
1.90476			0.85034
1.90476			0.852242
1.90476			0.854037
1.90476			0.854107
1.90476			0.854107
1.90476			0.855747
1.90476			0.855747
1.90476			0.858168
1.90476			0.858168
1.90476			0.859788
1.90476			0.859788
1.90476			0.859788
1.90476			0.860891
1.90476			0.860891
1.90476			0.860891
1.90476			0.860891
1.90476			0.862938
1.90476			0.862938
1.90476			0.862938
2.054			0.862938
2.06349			0.862938
2.06349			0.862938
2.06349			0.862938
2.06349			0.862938
2.06349			0.864198
2.06349			0.864198
2.06349			0.864198
2.06349			0.864198
2.06349			0.864198
2.06349			0.864198
2.06349			0.864198
2.06349			0.864198
2.06349			0.865457
2.06349			0.865457
2.06349			0.869841
2.06349			0.869841
2.06349			0.871099
2.06349			0.871099
2.06349			0.872526
2.06349			0.872526
2.06349			0.872526
2.06349			0.872526
2.06349			0.872526
2.06349			0.872526
2.06349			0.874768
2.06349			0.874768
2.06349			0.876543
2.06349			0.876543
2.06349			0.878628
2.212			0.878628
2.22222			0.878628
2.22222			0.878628
2.22222			0.879728
2.22222			0.881193
2.22222			0.882852
2.22222			0.882852
2.22222			0.885949
2.22222			0.885949
2.22222			0.886978
2.22222			0.886978
2.22222			0.887243
2.22222			0.887243
2.22222			0.887243
2.22222			0.887243
2.22222			0.890604
2.22222			0.890604
2.22222			0.892857
2.22222			0.892857
2.22222			0.892857
2.22222			0.893004
2.22222			0.893004
2.22222			0.894432
2.22222			0.894432
2.22222			0.894432
2.37			0.894432
2.38095			0.895041
2.38095			0.898242
2.38095			0.898242
2.38095			0.906085
2.38095			0.906085
2.38095			0.906085
2.38095			0.906085
2.38095			0.906085
2.38095			0.906085
2.38095			0.906085
2.38095			0.906085
2.38095			0.906085
2.38095			0.906085
2.38095			0.906085
2.38095			0.906085
2.38095			0.906085
2.38095			0.906085
2.38095			0.906085
2.38095			0.906085
2.38095			0.906085
2.38095			0.906085
2.38095			0.906085
2.528			0.906085
2.528			0.906085
2.528			0.906085
2.528			0.906085
2.53968			0.906085
2.53968			0.907407
2.53968			0.907407
2.53968			0.907407
2.53968			0.907407
2.53968			0.907407
2.53968			0.907407
2.53968			0.907407
2.53968			0.907407
2.53968			0.907407
2.53968			0.907407
2.53968			0.907407
2.53968			0.907407
2.53968			0.907407
2.53968			0.907407
2.53968			0.907407
2.53968			0.907407
2.53968			0.907407
2.53968			0.907407
2.53968			0.907407
2.53968			0.90873
2.53968			0.90873
2.53968			0.90873
2.53968			0.90873
2.69841			0.90873
2.69841			0.910694
2.69841			0.910694
2.69841			0.911217
2.69841			0.912889
2.69841			0.913474
2.69841			0.917271
2.69841			0.917271
2.69841			0.92001
2.69841			0.92001
2.69841			0.920558
2.69841			0.920558
2.69841			0.921342
2.69841			0.925926
2.69841			0.926933
2.69841			0.928579
2.69841			0.931254
2.69841			0.931254
2.69841			0.933542
2.69841			0.933542
2.844			0.933542
2.85714			0.933542
2.85714			0.934905
2.85714			0.934905
2.85714			0.939153
2.85714			0.939153
2.85714			0.939153
2.85714			0.939153
2.85714			0.939153
2.85714			0.939153
2.85714			0.939153
2.85714			0.939153
2.85714			0.939153
2.85714			0.939153
2.85714			0.939153
2.85714			0.939153
2.85714			0.939153
2.85714			0.939153
2.85714			0.939153
2.85714			0.939153
2.85714			0.939153
2.85714			0.939153
2.85714			0.939643
2.85714			0.939643
2.85714			0.941866
2.85714			0.941866
2.85714			0.942387
3.002			0.946706
3.002			0.947737
3.002			0.947737
3.002			0.949232
3.002			0.949232
3.01587			0.949232
3.01587			0.949232
3.01587			0.949232
3.01587			0.949232
3.01587			0.949232
3.01587			0.949232
3.01587			0.949232
3.01587			0.949232
3.01587			0.949232
3.01587			0.949232
3.01587			0.950617
3.01587			0.950617
3.01587			0.950748
3.01587			0.950748
3.01587			0.952003
3.01587			0.952003
3.16			0.952381
3.1746			0.952389
3.1746			0.956423
3.1746			0.956423
3.1746			0.96649
3.1746			0.96649
3.1746			0.96649
3.1746			0.96649
3.1746			0.96649
3.1746			0.96649
3.1746			0.96649
3.1746			0.96649
3.1746			0.96649
3.1746			0.96649
3.1746			0.966849
3.33333			0.969396
3.33333			0.972222
3.33333			0.972222
3.33333			0.973937
3.33333			0.973937
3.33333			0.975783
3.33333			0.975783
3.33333			0.975897
3.33333			0.981592
3.33333			0.981592
3.33333			0.981592
3.33333			0.981592
3.49206			0.983025
3.49206			0.983025
3.49206			0.983875
3.49206			0.983875
3.49206			0.983875
3.49206			0.983875
3.49206			0.988456
3.49206			0.988456
3.49206			0.988456
3.49206			0.988456
3.49206			0.989899
3.49206			0.989899
3.49206			0.991329
3.49206			0.991329
3.49206			0.991329
3.49206			0.991329
3.49206			0.992719
3.49206			0.992719
3.49206			1.00176
3.49206			1.00176
3.49206			1.00676
3.49206			1.00676
3.65079			1.00676
3.65079			1.00676
3.65079			1.00676
3.65079			1.00676
3.65079			1.00676
3.65079			1.00676
3.65079			1.00676
3.65079			1.00676
3.65079			1.00823
3.65079			1.0097
3.65079			1.0097
3.65079			1.01616
3.65079			1.01742
3.65079			1.01742
3.65079			1.02041
3.792			1.0228
3.792			1.0284
3.80952			1.0286
3.80952			1.0286
3.80952			1.03242
3.80952			1.03553
3.80952			1.03553
3.80952			1.03553
3.80952			1.0435
3.95			1.0435
3.96825			1.0435
3.96825			1.0435
3.96825			1.0435
3.96825			1.0435
3.96825			1.0435
3.96825			1.0435
3.96825			1.04397
3.96825			1.04703
3.96825			1.04703
4.12698			1.05304
4.12698			1.0571
4.12698			1.0571
4.12698			1.0571
4.12698			1.0571
4.12698			1.0571
4.12698			1.0571
4.12698			1.06019
4.12698			1.06019
4.12698			1.06019
4.12698			1.06872
4.12698			1.06872
4.12698			1.07028
4.12698			1.07674
4.12698			1.08889
4.266			1.08951
4.28571			1.09048
4.28571			1.09048
4.28571			1.09048
4.28571			1.09568
4.28571			1.09568
4.28571			1.09568
4.28571			1.09568
4.28571			1.09568
4.28571			1.09568
4.28571			1.09568
4.44444			1.09568
4.44444			1.10744
4.44444			1.10744
4.44444			1.10744
4.44444			1.10744
4.44444			1.10772
4.44444			1.10772
4.44444			1.10772
4.44444			1.10772
4.60317			1.11307
4.60317			1.11307
4.60317			1.12077
4.74			1.12182
4.7619			1.12182
4.7619			1.12182
4.7619			1.12182
4.7619			1.12182
4.7619			1.12698
4.7619			1.12698
4.7619			1.13261
4.7619			1.13261
4.92063			1.13261
4.92063			1.13261
4.92063			1.14139
5.07937			1.14785
5.07937			1.14785
5.07937			1.14785
5.07937			1.14785
5.07937			1.15488
5.07937			1.16276
5.07937			1.16276
5.07937			1.16276
5.2381			1.16276
5.2381			1.16276
5.2381			1.16276
5.2381			1.16334
5.2381			1.16504
5.2381			1.16803
5.2381			1.17108
5.2381			1.17108
5.2381			1.17108
5.2381			1.17429
5.39683			1.17933
5.39683			1.17973
5.39683			1.18264
5.39683			1.18264
5.71429			1.19726
5.71429			1.20811
5.71429			1.20811
5.71429			1.20811
5.71429			1.20811
5.71429			1.20811
5.87302			1.20811
5.87302			1.20988
5.87302			1.20988
6.004			1.20988
6.03175			1.20988
6.03175			1.21164
6.03175			1.21164
6.03175			1.21164
6.162			1.21164
6.19048			1.21164
6.19048			1.21164
6.19048			1.21164
6.19048			1.21164
6.19048			1.21164
6.34921			1.21164
6.478			1.21164
6.478			1.24339
6.50794			1.24339
6.50794			1.24515
6.50794			1.24515
6.50794			1.24515
6.50794			1.24515
6.50794			1.2522
6.636			1.2522
6.66667			1.2522
6.794			1.2522
6.8254			1.2522
6.8254			1.2522
6.98413			1.2522
6.98413			1.2522
6.98413			1.25933
7.14286			1.26029
7.14286			1.26213
7.14286			1.26487
7.14286			1.26825
7.30159			1.27895
7.30159			1.28626
7.30159			1.29121
7.426			1.29441
7.46032			1.29441
7.46032			1.30745
7.46032			1.3107
7.46032			1.31261
7.584			1.32177
7.61905			1.32177
7.61905			1.32892
7.61905			1.33086
7.77778			1.3328
7.77778			1.33903
7.9			1.34627
7.93651			1.347
7.93651			1.34891
7.93651			1.34891
7.93651			1.35391
7.93651			1.35835
7.93651			1.36111
8.09524			1.36111
8.4127			1.36111
8.4127			1.36626
8.4127			1.36907
8.4127			1.37486
8.57143			1.37743
8.57143			1.37743
8.57143			1.3807
8.57143			1.3807
8.57143			1.38473
8.57143			1.38982
9.04762			1.39339
9.20635			1.40079
9.20635			1.40079
9.20635			1.40346
9.52381			1.40873
9.52381			1.40873
9.68254			1.40873
9.68254			1.40873
9.68254			1.41018
9.84127			1.41358
9.84127			1.41494
9.84127			1.42593
10.1587			1.42985
10.1587			1.43484
10.27			1.45185
10.6349			1.45267
11.1111			1.45735
11.1111			1.47128
11.1111			1.49919
11.2698			1.49938
11.5873			1.51235
11.5873			1.52185
11.5873			1.52424
11.9048			1.54209
12.0635			1.54762
12.0635			1.55329
12.0635			1.55423
12.0635			1.55644
12.0635			1.55644
12.166			1.55644
12.5397			1.55644
13.1746			1.56906
13.3333			1.58796
13.3333			1.59309
13.6508			1.61137
13.6508			1.61869
13.9683			1.6602
14.7619			1.66961
15.5556			1.66961
15.5556			1.67766
15.7143			1.69553
18.5714			1.70527
18.5714			1.71208
19.5238			1.71208
19.5238			1.71208
20.1587			1.71649
20.1587			1.72178
20.3175			1.72178
20.9524			1.74321
22.381			1.81746
23.1746			1.81746
23.4921			1.81746
23.4921			1.8542
28.254			1.86772
28.254			1.89319
37.619			1.91843
37.619			1.95209

## Sheet: Fig 1g
Displacement along microtubule (micron)
-16.0317
-11.9048
-10.744
-9.04762
-8.25397
-7.77778
-7.46032
-7.268
-6.8254
-6.50794
-6.34921
-6.162
-5.87302
-5.688
-5.39683
-5.39683
-5.39683
-4.92063
-4.92063
-4.60317
-4.28571
-4.266
-4.12698
-4.108
-3.95
-3.80952
-3.80952
-3.80952
-3.80952
-3.792
-3.33333
-3.33333
-3.33333
-3.33333
-3.1746
-3.1746
-2.85714
-2.85714
-2.85714
-2.85714
-2.844
-2.69841
-2.69841
-2.69841
-2.53968
-2.53968
-2.38095
-2.38095
-2.38095
-2.22222
-2.212
-2.06349
-2.054
-2.054
-1.5873
-1.5873
-1.58
-1.42857
-1.42857
-1.42857
-1.422
-1.26984
-1.26984
-1.26984
-1.26984
-1.26984
-1.26984
-1.264
-1.11111
-1.11111
-1.11111
-1.106
-1.106
-0.95238
-0.95238
-0.95238
-0.95238
-0.79365
-0.79
-0.79
-0.63492
-0.63492
-0.63492
-0.63492
-0.63492
-0.47619
-0.47619
-0.47619
-0.474
-0.474
-0.31746
-0.31746
-0.31746
-0.31746
-0.31746
-0.316
-0.15873
-0.15873
-0.15873
-0.15873
-0.15873
-0.158
0.158
0.15873
0.15873
0.15873
0.31746
0.31746
0.47619
0.47619
0.47619
0.47619
0.632
0.634921
0.634921
0.634921
0.634921
0.634921
0.79
0.79
0.793651
0.793651
0.793651
0.793651
0.793651
0.793651
0.948
0.952381
0.952381
0.952381
0.952381
0.952381
0.952381
1.106
1.11111
1.11111
1.11111
1.11111
1.11111
1.264
1.26984
1.422
1.5873
1.5873
1.5873
1.5873
1.5873
1.5873
1.5873
1.738
1.738
1.74603
1.74603
1.74603
1.896
1.90476
1.90476
1.90476
1.90476
2.054
2.054
2.06349
2.06349
2.06349
2.06349
2.212
2.22222
2.37
2.38095
2.38095
2.69841
3.002
3.002
3.01587
3.1746
3.318
3.33333
3.65079
3.80952
3.80952
3.95
4.266
4.28571
4.44444
4.60318
4.60318
4.92063
5.056
6.03175
6.636
6.66667
6.66667
6.794
7.14286
7.30159
7.9
8.57143
8.73016
9.638
11.534
12.381
12.64
14.4444

## Sheet: Fig 1j
		MT length	# runs	# run per MT length	TRAK2 Conc.	Dilution Factor	Effective Conc.	Normalized Runs Frequency	Normalized Runs Frequency Bio Rep	Relative Run Frequency	Relative Run Frequency Bio Rep
KHC + TRAK2	CS1_Ch1 2	140	28	0.2	3760	40	94	0.00212766	0.00382691	3.87939	6.97766
	CS1_Ch1 3	123.175	40	0.324742	3760	40	94	0.0034547		6.299
	CS1_Ch1 4	150.635	28	0.18588	3760	40	94	0.00197745		3.6055
	CS2_Ch2 2	141.905	42	0.295973	3760	40	94	0.00314865		5.74097
	CS2_Ch2 3	267.937	116	0.432938	3760	40	94	0.00460573		8.39768
	CS2_Ch2 4	123.81	89	0.718846	3760	40	94	0.0076473		13.9434
KHC + TRAK2	CS3_Ch1 2	64.7619	47	0.725735	4610	50	92.2	0.00787132	0.0108561	14.3519	19.7941
	CS3_Ch1 3	122.063	95	0.778283	4610	50	92.2	0.00844125		15.391
	CS3_Ch1 4	168.571	223	1.32288	4610	50	92.2	0.014348		26.1608
	CS3_Ch1 5	141.905	167	1.17685	4610	50	92.2	0.0127641		23.2728
KHC + TRAK2	CS2_Ch2 2	143.175	198	1.38293	3290	40	82.25	0.0168137	0.012149	30.6566	22.1515
	CS2_Ch2 3	205.714	225	1.09375	3290	40	82.25	0.0132979		24.2462
	CS2_Ch2 4	224.127	196	0.874504	3290	40	82.25	0.0106323		19.3859
	CS2_Ch2 5	258.571	167	0.645856	3290	40	82.25	0.00785236		14.3173
KHC	CS2_Ch1 2	252.381	43	0.170377	469	1	469	0.000363278	0.000328909	0.662369	0.599704
	CS2_Ch1 3	238.889	33	0.13814	469	1	469	0.000294541		0.537039
KHC	CS2_Ch2	155.556	3	0.0192857	124	1	124	0.00015553	0.000241397	0.28358	0.440142
	CS2_Ch2 2	179.841	2	0.0111209	124	1	124	8.96848e-05		0.163523
	CS2_Ch2 3	166.667	4	0.024	124	1	124	0.000193548		0.352899
	CS2_Ch2 4	220	3	0.0136364	124	1	124	0.000109971		0.200511
	CS2_Ch2 5	262.381	2	0.0076225	124	1	124	6.14718e-05		0.112082
	CS1_Ch2	125.079	13	0.103934	124	1	124	0.000838178		1.52826
KHC	CS3_Ch1	383.175	1	0.00260978	6.9	1	6.9	0.000378228	0.00107505	0.689628	1.96015
	CS3_Ch1 2	589.683	8	0.0135666	6.9	1	6.9	0.00196618		3.58495
	CS3_Ch1 3	493.651	3	0.00607717	6.9	1	6.9	0.000880749		1.60588
Average									0.000548453

## Sheet: Fig 2b
	Date	Video	TMR-Halo-TRAK2 Conc.	MT length sum per video	# kinesin runs	# bidirectional runs	# dynein runs	# kinesin runs per micron MT	# bidirectional runs per micron MT	# dynein runs per micron MT	# kinesin runs per micron MT per TMR conc.	# bidirectional runs per micron MT per TMR conc.	# dynein runs per micron MT per TMR conc.	Normalized Kinesin	Normalized Bi	Normalized Dynein	Kinesin Bio Rep Average	Bi Bio Rep Average	Dynein Bio Rep Average
TRAK2	191023	CS1_Ch1	368.498	475.714	22	11	6	0.0462462	0.0231231	0.0126126	0.000125499	6.27496e-05	3.42271e-05	17.4225	8.71126	4.75159	16.3485	3.90329	1.71824
		CS1_Ch1 2	368.498	240	5	2	1	0.0208333	0.00833333	0.00416667	5.65358e-05	2.26143e-05	1.13072e-05	7.84862	3.13945	1.56972
		CS1_Ch1 3	368.498	486.032	26	4	0	0.0534944	0.00822992	0	0.000145169	2.23337e-05	0	20.1532	3.10048	0
		CS1_Ch1 4	368.498	328.254	16	3	1	0.0487427	0.00913926	0.00304642	0.000132274	2.48014e-05	8.26713e-06	18.363	3.44307	1.14769
		CS1_Ch1 5	368.498	335.714	16	1	1	0.0476596	0.00297872	0.00297872	0.000129335	8.08341e-06	8.08341e-06	17.955	1.12218	1.12218
	190910	CS1_Ch1	182.184	248.095	6	1	1	0.0241843	0.00403071	0.00403071	0.000132747	2.21244e-05	2.21244e-05	18.4286	3.07144	3.07144	17.9154	7.63883	1.34667
		CS1_Ch1 2	182.184	518.413	10	7	0	0.0192897	0.0135028	0	0.00010588	7.41162e-05	0	14.6989	10.2892	0
		CS1_Ch1 3	182.184	508.571	16	8	1	0.0314607	0.0157303	0.00196629	0.000172687	8.63433e-05	1.07929e-05	23.9733	11.9867	1.49833
		CS1_Ch1 4	182.184	533.333	6	5	1	0.01125	0.009375	0.001875	6.17509e-05	5.14591e-05	1.02918e-05	8.57261	7.14384	1.42877
		CS1_Ch1 5	182.184	581.905	7	5	2	0.0120295	0.00859247	0.00343699	6.60293e-05	4.71638e-05	1.88655e-05	9.16656	6.54754	2.61902
		CS3_Ch2	182.184	448.254	13	4	0	0.0290014	0.00892351	0	0.000159188	4.89809e-05	0	22.0994	6.7998	0
		CS3_Ch2 2	182.184	277.937	14	3	0	0.0503712	0.0107938	0	0.000276486	5.9247e-05	0	38.3833	8.225	0
		CS3_Ch2 3	182.184	314.286	8	3	2	0.0254545	0.00954545	0.00636364	0.000139719	5.23947e-05	3.49298e-05	19.3966	7.27373	4.84915
		CS3_Ch2 4	182.184	268.889	4	3	0	0.014876	0.011157	0	8.16541e-05	6.12406e-05	0	11.3357	8.50176	0
		CS3_Ch2 5	182.184	232.698	4	2	0	0.0171896	0.00859482	0	9.43533e-05	4.71767e-05	0	13.0987	6.54933	0
	190918	CS2_Ch1	165.083	160.476	2	0	0	0.0124629	0	0	7.5495e-05	0	0	10.4806	0	0	12.4684	4.35922	0.250732
		CS2_Ch1 2	165.083	225.873	2	4	0	0.00885453	0.0177091	0	5.3637e-05	0.000107274	0	7.44619	14.8924	0
		CS2_Ch1 3	165.083	352.54	6	4	0	0.0170194	0.0113462	0	0.000103096	6.87307e-05	0	14.3124	9.54158	0
		CS2_Ch1 4	165.083	323.81	8	1	0	0.0247059	0.00308824	0	0.000149658	1.87072e-05	0	20.7763	2.59704	0
		CS2_Ch1 5	165.083	215.873	3	0	0	0.0138971	0	0	8.41824e-05	0	0	11.6867	0	0
		CS3_Ch2	165.083	246.19	4	0	0	0.0162476	0	0	9.84209e-05	0	0	13.6633	0	0
		CS3_Ch2 2	165.083	335.397	8	2	1	0.0238523	0.00596309	0.00298154	0.000144487	3.61218e-05	1.80609e-05	20.0585	5.01463	2.50732
		CS3_Ch2 3	165.083	377.143	5	1	0	0.0132576	0.00265152	0	8.03087e-05	1.60617e-05	0	11.1489	2.22978	0
		CS3_Ch2 4	165.083	278.254	5	2	0	0.0179692	0.00718768	0	0.00010885	4.35399e-05	0	15.1111	6.04445	0
		CS3_Ch2 5	165.083	256.984	0	1	0	0	0.00389129	0	0	2.35718e-05	0	0	3.27237	0
	200212	CS3_Ch2	187.418	270.159	9	2	0	0.0333137	0.00740306	0	0.000177751	3.95003e-05	0	24.6764	5.48365	0	20.7858	4.29388	0.443303
		CS3_Ch2 2	187.418	581.905	23	3	0	0.0395254	0.00515548	0	0.000210895	2.7508e-05	0	29.2776	3.81881	0
		CS3_Ch2 3	187.418	558.254	16	5	0	0.0286608	0.0089565	0	0.000152925	4.7789e-05	0	21.2299	6.63433	0
		CS3_Ch2 4	187.418	663.175	9	2	1	0.0135711	0.0030158	0.0015079	7.24109e-05	1.60913e-05	8.04566e-06	10.0525	2.23389	1.11694
		CS3_Ch2 5	187.418	673.651	17	3	1	0.0252356	0.00445335	0.00148445	0.000134649	2.37616e-05	7.92054e-06	18.6927	3.29872	1.09957
	210212	CS2_Ch3	392.165	425.556	36	16	4	0.0845953	0.0375979	0.00939948	0.000215713	9.58726e-05	2.39682e-05	29.9465	13.3096	3.32739	20.0791	8.19586	1.80457
		CS2_Ch3 2	392.165	406.349	18	9	2	0.0442969	0.0221484	0.00492188	0.000112955	5.64773e-05	1.25505e-05	15.681	7.8405	1.74233
		CS2_Ch3 3	392.165	329.524	14	9	2	0.0424855	0.0273121	0.00606936	0.000108336	6.96445e-05	1.54765e-05	15.0398	9.66844	2.14854
		CS2_Ch3 4	392.165	180.159	10	1	0	0.0555066	0.00555066	0	0.000141539	1.41539e-05	0	19.6492	1.96492	0
		TRAK2+LIS1
TRAK2 + LIS1	191023	CS2_Ch1	517.782	145.238	21	3	15	0.14459	0.0206557	0.103279	0.000279249	3.98927e-05	0.000199464	38.7669	5.53813	27.6906	35.3087	8.30943	15.1315
		CS2_Ch1 2	517.782	219.524	41	11	14	0.186768	0.0501085	0.0637744	0.000360707	9.67752e-05	0.000123168	50.0754	13.4349	17.0989
		CS2_Ch1 3	517.782	312.381	44	14	16	0.140854	0.0448171	0.0512195	0.000272033	8.65558e-05	9.89209e-05	37.7651	12.0162	13.7328
		CS2_Ch1 4	517.782	202.063	21	6	9	0.103928	0.0296936	0.0445405	0.000200717	5.73477e-05	8.60216e-05	27.8647	7.96133	11.942
		CS2_Ch1 5	517.782	206.508	17	2	4	0.0823213	0.00968486	0.0193697	0.000158988	1.87045e-05	3.7409e-05	22.0716	2.59666	5.19333
	190910	CS2_Ch1	177.299	728.254	17	9	4	0.0233435	0.0123583	0.00549259	0.000131662	6.97033e-05	3.09793e-05	18.278	9.67661	4.30071	16.7616	6.3494	1.92903
		CS2_Ch1 2	177.299	697.46	14	3	1	0.0200728	0.00430132	0.00143377	0.000113215	2.42603e-05	8.08676e-06	15.7171	3.36795	1.12265
		CS2_Ch1 3	177.299	407.619	4	3	0	0.00981308	0.00735981	0	5.53477e-05	4.15108e-05	0	7.68367	5.76276	0
		CS2_Ch1 4	177.299	403.968	7	3	2	0.0173281	0.00742633	0.00495088	9.77338e-05	4.18859e-05	2.79239e-05	13.5679	5.81484	3.87656
		CS2_Ch1 5	177.299	307.778	3	0	0	0.00974729	0	0	5.49766e-05	0	0	7.63216	0	0
		CS2_Ch2	177.299	444.603	21	9	3	0.0472331	0.0202428	0.00674759	0.000266404	0.000114173	3.80577e-05	36.9837	15.8501	5.28338
		CS2_Ch2 2	177.299	332.698	6	2	2	0.0180344	0.00601145	0.00601145	0.000101717	3.39057e-05	3.39057e-05	14.121	4.70698	4.70698
		CS2_Ch2 3	177.299	373.81	14	2	0	0.0374522	0.00535032	0	0.000211238	3.01768e-05	0	29.3252	4.18932	0
		CS2_Ch2 4	177.299	173.333	2	2	0	0.0115385	0.0115385	0	6.50791e-05	6.50791e-05	0	9.03465	9.03465	0
		CS2_Ch2 5	177.299	153.81	3	1	0	0.0195046	0.00650155	0	0.00011001	3.667e-05	0	15.2722	5.09073	0
	190918	CS1_Ch2	209.885	460.794	12	0	0	0.026042	0	0	0.000124078	0	0	17.2252	0	0	17.4633	1.80858	2.45869
		CS1_Ch2 2	209.885	425.238	26	2	1	0.0611422	0.00470325	0.00235162	0.000291313	2.24087e-05	1.12044e-05	40.4417	3.1109	1.55545
		CS1_Ch2 3	209.885	325.714	13	0	0	0.0399123	0	0	0.000190163	0	0	26.3995	0	0
		CS1_Ch2 4	209.885	463.333	26	0	1	0.0561151	0	0.00215827	0.000267361	0	1.02831e-05	37.1166	0	1.42756
		CS1_Ch2 5	209.885	489.206	12	0	3	0.0245295	0	0.00613238	0.000116871	0	2.92178e-05	16.2247	0	4.05618
		CS2_Ch2	209.885	649.524	7	1	1	0.0107771	0.00153959	0.00153959	5.13478e-05	7.3354e-06	7.3354e-06	7.12839	1.01834	1.01834
		CS2_Ch2 2	209.885	440.794	8	1	0	0.0181491	0.00226864	0	8.64716e-05	1.0809e-05	0	12.0045	1.50056	0
		CS3_Ch3	209.885	193.968	0	1	1	0	0.00515548	0.00515548	0	2.45634e-05	2.45634e-05	0	3.41003	3.41003
		CS3_Ch3 2	209.885	399.048	6	3	3	0.0150358	0.0075179	0.0075179	7.16383e-05	3.58192e-05	3.58192e-05	9.94523	4.97262	4.97262
		CS3_Ch3 3	209.885	324.762	4	2	4	0.0123167	0.00615836	0.0123167	5.86832e-05	2.93416e-05	5.86832e-05	8.14673	4.07337	8.14673
	200212	CS1_Ch2	251.539	192.698	6	5	3	0.0311367	0.0259473	0.0155684	0.000123785	0.000103154	6.18926e-05	17.1846	14.3205	8.59228	21.4299	7.92549	3.90704
		CS1_Ch2 2	251.539	580.952	22	11	4	0.0378689	0.0189344	0.00688525	0.000150549	7.52745e-05	2.73725e-05	20.9	10.45	3.80001
		CS1_Ch2 3	251.539	775.079	30	10	8	0.0387057	0.0129019	0.0103215	0.000153876	5.1292e-05	4.10336e-05	21.3619	7.12064	5.69651
		CS1_Ch2 4	251.539	1010.95	49	14	6	0.0484691	0.0138483	0.005935	0.000192691	5.50545e-05	2.35948e-05	26.7504	7.64297	3.27556
		CS1_Ch2 5	251.539	1051.59	57	10	0	0.0542038	0.00950943	0	0.000215489	3.78051e-05	0	29.9154	5.24831	0
		CS1_Ch2 6	251.539	796.825	18	4	3	0.0225896	0.00501992	0.00376494	8.98059e-05	1.99569e-05	1.49676e-05	12.4674	2.77052	2.07789
	210212	CS1_Ch3	362.165	406.349	18	16	19	0.0442969	0.039375	0.0467578	0.000122311	0.000108721	0.000129106	16.9799	15.0933	17.9233	13.6596	10.8106	9.26692
		CS1_Ch3 2	362.165	402.857	15	8	6	0.037234	0.0198582	0.0148936	0.00010281	5.48318e-05	4.11238e-05	14.2726	7.61205	5.70904
		CS1_Ch3 3	362.165	275.873	7	7	3	0.025374	0.025374	0.0108746	7.00619e-05	7.00619e-05	3.00265e-05	9.72639	9.72639	4.16845

## Sheet: Fig 2d-e
Run Length (micron)		Velocity (microns per second)
TRAK2	TRAK2 + LIS1	TRAK2	TRAK2 + LIS1
2.22222	2.85714	1.41152	1.81217
1.5873	2.53968	0.757275	2.41623
	5.71429		2.1746
4.60317	1.42857	1.41505	1.0873
4.92063	4.28571	1.44255	2.03869
3.96825	5.39683	0.560945	0.78992
1.42857	2.53968	0.418803	1.20811
2.06349	2.06349	1.12346	0.8738
1.74603	5.39683	1.66601	0.979424
1.42857	2.22222	1.81746	1.05864
	6.98413		1.47874
1.42857	3.1746	1.86772	1.00823
	3.65079		1.07028
1.11111	2.06349	0.845679	1.3107
1.11111	1.26984	1.40947	0.967901
2.85714	6.66667	1.55329	1.49455
0.952381	3.80952	0.402704	0.907407
1.74603	8.88889	1.66116	1.16816
2.06349	1.42857	1.57055	1.36111
1.11111	3.96825	0.604056	0.840192
2.53968	6.03175	1.07388	1.14938
3.65079	5.07937	1.38933	1.75726
	4.12698		1.20811
1.74603	7.30159	0.685802	0.992378
3.1746		2.49383
3.01587	1.74603	0.592284	2.22134
2.69841	2.06349	1.76646	1.96892
1.42857	1.26984	0.800454	1.61552
1.26984	7.77778	0.622575	3.29835
2.38095	3.65079	1.87037	3.48347
6.03175	1.5873	1.07688	2.01646
1.74603	1.90476	0.220914	2.41975
	1.90476		1.81746
	4.28571		2.33673
	7.77778		1.85532
	5.07937		3.8716
	1.11111		1.41152
	2.06349		1.61869
	7.46032		3.25122
	4.92063		1.20624
	3.01587		1.68985
	1.5873		1.03762
	3.33333		1.0057
	2.06349		1.62099
	8.57143		1.97479
	2.85714		2.79762
	3.65079		1.58877
	1.90476		1.86508
	2.53968		1.24515
	2.22222		1.74321
	2.06349		2.02337
	3.49206		2.28277
	6.34921		1.21164
	7.93651		1.44243
	1.90476		1.21164
	1.74603		0.952003
	2.69841		1.47128
	1.74603		1.66601
	2.38095		1.29819
	3.96825		1.26213
	2.06349		1.12509
	2.85714		1.81746
	3.65079		1.54821
	2.38095		1.29819
	4.7619		1.51455
	1.26984		1.21164
	1.26984		0.969312
	1.90476		1.45397
	3.80952		1.81746
	2.22222		1.06019
	3.33333		1.06019
	2.22222		1.41358
	12.8571		1.69212
	5.87302		2.03776
	3.01587		1.27895
	7.30159		1.54821
	1.42857		1.3631
	2.69841		1.71649
	2.69841		1.02989
	6.19048		1.81746
	2.53968		1.61552
	5.39683		2.57474
	4.60317		2.1961
	3.80952		1.21164
	3.01587		1.15106
	4.92063		1.44465
	2.69841		1.47128
	2.53968		1.21164
	1.90476		1.45397
	4.44444		1.41358
	4.12698		2.25019
	3.33333		1.41358
	2.38095		1.81746
	3.80952		2.0771
	3.01587		0.885429
	5.39683		1.37319
	4.12698		1.75015
	3.01587		1.64676
	2.69841		1.47342
	1.5873		1.51675
	5.55556		1.76955
	2.38095		1.51675
	3.80952		1.82011
	2.38095		1.13757
	6.03175		2.30547
	2.06349		1.31452
	3.01587		1.27895
	3.01587		1.43882
	3.33333		1.87037
	6.19048		1.51968
	8.73016		2.14313
	2.06349		1.62099
	5.55556		2.42455
	7.30159		1.91193
	3.65079		0.716975
	3.80952		2.49383
	2.69841		2.11975
	7.61905		1.87037
	2.53968		1.66255
	1.74603		1.71451
	7.14286		2.55051
	3.65079		1.43395
	3.49206		2.28601
	4.28571		2.40476
	2.22222		1.45473
	2.22222		2.1821
	1.5873		1.55864
	2.69841		2.11975
	1.42857		1.12222
	1.5873		1.24691
	1.74603		1.3716
	2.85714		1.12222
	7.30159		0.988931
	4.12698		2.3157
	5.39683		2.64969
	2.38095		1.87037

## Sheet: Fig 2f-g
Run Length (micron)		Velocity (microns per second)
TRAK2	TRAK2 + LIS1	TRAK2	TRAK2 + LIS1
2.69841	1.11111	0.934905	0.845679
3.1746	0.793651	0.864198	0.755071
1.74603	1.5873	0.950617	0.862938
2.22222	1.11111	0.769921	0.845679
8.4127	3.80952	0.890604	0.852786
1.26984	1.5873	0.806584	0.862938
0.952381	5.87302	0.907407	0.931254
3.96825	1.5873	0.840192	0.862938
1.42857	3.49206	0.907407	0.830578
7.77778	2.22222	0.898242	0.939643
1.5873	2.06349	0.864198	0.981592
9.68254	13.9683	0.858168	0.817799
1.26984	8.4127	0.806584	0.86527
1.11111	2.38095	0.846914	0.823713
1.90476	7.61905	0.907407	0.805409
5.2381	4.44444	0.907407	0.735373
9.84127	1.11111	0.893004	0.845679
7.14286	2.53968	0.972222	0.96649
3.1746	2.85714	0.756173	0.836386
2.38095	1.11111	0.907407	0.845679
6.19048	0.952381	0.813538	0.906085
1.74603	4.60317	0.83179	0.583921
2.22222	1.11111	0.846914	0.845679
2.85714	4.7619	0.989899	0.862938
11.5873	1.74603	0.92001	0.830578
8.57143	5.07937	0.837607	0.96649
3.01587	1.26984	0.820988	0.96649
1.11111	3.80952	0.846914	0.805409
1.5873	5.2381	0.864198	0.950617
5.2381	8.09524	0.83179	1.0284
1.74603	1.5873	0.739369	1.51235
1.11111	1.42857	0.846914	0.680556
18.5714	5.39683	0.813538	0.979424
10.1587	10.3175	0.992719	0.8738
1.26984	9.84127	0.806584	0.893004
28.254	14.7619	0.834721	0.83969
12.0635	5.71429	0.820988	0.702509
2.06349	12.0635	0.983025	0.884141
1.90476	1.74603	0.725926	0.83179
2.38095	1.26984	0.56713	0.806584
3.80952	5.71429	0.764133	0.907407
19.5238	11.9048	0.941866	0.907407
7.46032	1.26984	0.947737	0.806584
1.74603	4.7619	0.83179	0.907407
6.98413	22.6984	0.887243	0.8738
3.49206	10.4762	0.887243	0.973803
11.1111	1.74603	0.920558	0.83179
2.06349	3.1746	0.78642	0.930674
4.28571	2.38095	0.907407	0.907407
2.53968	2.38095	0.744539	1.00823
13.3333	11.746	0.907407	0.828989
2.06349	1.74603	0.4626	0.665432
4.7619	11.2698	0.824916	0.810389
23.4921	2.22222	0.828989	0.941015
4.28571	5.87302	0.907407	0.828989
7.61905	6.19048	0.82963	0.983025
12.0635	2.53968	0.80776	0.87991
3.96825	2.22222	0.688432	0.846914
4.60317	6.03175	0.675722	0.820988
1.90476	1.90476	0.726984	0.806584
3.1746	3.96825	0.80776	0.795971
1.74603	6.8254	0.952003	0.96342
1.74603	3.33333	0.740447	0.705761
1.90476	1.5873	0.726984	0.672154
0.952381	8.4127	0.90873	0.866533
13.6508	2.06349	0.854107	0.8738
9.20635	3.96825	0.836609	0.720165
1.5873	4.12698	1.0097	0.683843
8.57143	3.01587	0.838828	0.766255
2.69841	1.26984	0.792226	1.20988
3.80952	1.74603	0.765246	0.950617
1.26984	1.5873	0.80776	1.00823
5.07937	8.57143	0.84288	0.837607
	6.19048		0.761051
1.26984	1.26984	1.17108	0.691358
4.44444	5.07937	1.36626	0.604938
3.01587	6.34921	1.8542	0.691358
1.26984	1.42857	1.17108	0.907407
0.952381	3.01587	1.17108	0.820988
0.793651	1.26984	0.975897	0.806584
23.1746	4.60317	1.17933	0.762748
1.11111	8.73016	1.06019	0.853118
1.5873	10.9524	1.21164	0.834815
2.85714	2.06349	1.21164	0.78642
7.14286	9.36508	1.43484	0.892284
1.90476	2.53968	1.21164	0.87991
5.39683	1.90476	1.21164	1.03704
1.42857	4.7619	1.09048	0.648148
2.06349	3.65079	1.31261	0.869599
1.11111	1.26984	1.06019	0.967901
6.8254	8.57143	1.36907	0.907407
3.65079	2.69841	1.07028	0.791073
9.52381	3.96825	1.45185	0.840192
2.22222	4.12698	1.20988	0.8738
4.12698	1.26984	1.3107	0.806584
0.952381	1.90476	0.725926	0.907407
1.42857	3.49206	0.388889	0.782861
2.85714	1.11111	0.259259	0.846914
8.4127	13.4921	1.45735	0.767459
2.69841	4.60317	1.0284	0.835391
5.2381	1.5873	1.17429	0.864198
7.93651	1.11111	1.37486	0.846914
3.33333	6.34921	1.58796	0.896205
9.20635	4.12698	1.40346	0.714927
10.6349	4.28571	1.30745	0.816667
4.7619	2.53968	1.20988	0.744539
2.69841	4.28571	1.47128	0.859649
3.01587	1.90476	1.27895	0.805409
3.96825	2.38095	1.16504	0.696988
7.61905	3.49206	1.21164	0.885949
0.952381	1.42857	0.90873	0.776644
3.1746	11.2698	1.34627	0.739448
2.53968	2.53968	0.806584	0.69035
4.7619	1.90476	0.907407	0.805409
7.46032	4.12698	1.05304	0.785273
3.65079	4.7619	1.26487	0.862938
3.33333	1.42857	1.15488	0.679563
7.93651	9.68254	1.26029	0.837442
4.44444	5.39683	0.457791	0.892953
13.1746	2.85714	1.56906	0.639589
7.14286	4.60317	1.51235	0.921981
4.12698	1.5873	1.42985	0.671174
1.42857	2.53968	1.36111	0.805409
7.46032	1.26984	1.35391	0.69035
5.71429	12.0635	1.36111	0.791522
1.74603	6.34921	1.33086	0.96649
5.2381	3.96825	1.42593	0.838967
3.96825	1.90476	1.16334	0.805409
2.53968	1.90476	1.20988	0.805409
9.04762	6.66667	1.49919	0.818399
1.90476	0.793651	1.20988	0.755071
1.42857	1.26984	1.36111	0.69035
4.60317	1.90476	1.95209	0.805409
2.22222	1.5873	1.21164	0.755071
4.7619	3.33333	1.81746	0.845679
3.01587	1.90476	1.91843	0.805409
2.53968	2.85714	0.881193	0.724868
2.22222	10.7937	0.771044	0.821517
2.69841	1.90476	1.71649	0.805409
5.71429	0.793651	1.67766	0.755071
3.65079	2.85714	1.39339	0.679563
1.5873	1.90476	1.21164	0.805409
0.952381	2.22222	1.21164	0.845679
1.90476	2.53968	1.81746	0.878628
2.85714	4.60317	1.09048	0.796256
2.38095	2.85714	1.81746	0.906085
1.5873	7.14286	1.21164	0.776644
1.5873	6.34921	0.865457	0.805409
6.03175	1.26984	1.21164	0.805409
12.0635	1.90476	1.70527	0.906085
1.74603	8.73016	1.3328	0.922864
2.22222	13.9683	1.41358	0.85737
3.96825	10	1.26213	0.864899
2.53968	1.42857	1.38473	0.906085
2.85714	7.61905	1.09048	0.906085
4.44444	2.53968	1.54209	0.805409
5.87302	1.42857	1.12077	1.0873
1.11111	1.5873	1.06019	0.755071
6.66667	22.381	0.942387	0.85172
7.93651	4.7619	1.89319	0.906085
1.26984	4.28571	1.21164	0.858396
6.19048	2.06349	1.38982	0.785273
	1.5873		0.862938
	4.7619		0.755071
3.49206	4.92063	1.71208	0.814163
5.2381	7.46032	1.71208	0.887208
1.74603	7.93651	1.71208	0.816292
1.26984	1.26984	1.24515	0.805409
1.74603	1.5873	1.14139	0.862938
2.85714	1.11111	1.24515	0.704733
3.65079	2.69841	1.0228	0.684597
3.80952	8.88889	1.35835	0.825053
2.22222	11.1111	1.74321	0.783036
2.22222	1.74603	1.08951	0.830578
9.84127	4.44444	1.16803	0.805409
8.09524	7.46032	1.26825	0.978988
14.7619	5.87302	1.41018	0.894004
4.44444	3.65079	1.33903	0.817253
4.12698	4.92063	1.347	0.85117
4.28571	6.8254	1.29121	0.811701
3.1746	3.80952	1.24339	0.763019
1.5873	1.90476	1.24339	0.805409
9.52381		1.28626
12.5397	6.34921	1.25933	1.51455
6.50794	3.65079	1.59309	1.39339
4.7619	0.793651	1.69553	1.0097
6.50794	1.42857	1.49938	1.09048
6.34921	1.26984	1.55423	1.21164
2.38095	7.77778	1.55644	1.48426
6.98413	8.73016	1.61137	1.38834
1.5873	8.4127	1.55644	1.1892
1.42857	4.60317	1.40079	1.35144
3.49206	1.42857	1.52185	1.3631
1.5873	1.74603	1.55644	1.66601
2.22222	3.1746	1.45267	1.0097
4.12698	2.53968	1.61869	0.969312
11.2698	2.85714	1.52424	1.55782
22.381	1.42857	1.86772	1.3631
3.96825	13.9683	1.19726	1.71975
4.12698	2.69841	1.34891	1.28737
2.06349	7.46032	1.34891	1.29425
2.22222	1.5873	1.24515	1.51455
11.9048	2.85714	1.41494	1.3631
2.38095	1.42857	1.55644	1.3631
2.85714	2.22222	1.40079	1.21164
1.5873	3.96825	1.24515	1.51455
5.07937	2.69841	1.6602	1.47128
	5.87302		1.49436
5.39683	3.49206	0.933542	1.3328
0.952381	2.06349	0.906085	1.12509
1.74603	3.01587	1.32892	1.15106
2.38095	5.2381	1.13261	1.3328
1.42857	6.19048	0.906085	1.07395
0.952381	1.5873	0.906085	1.51455
8.57143	1.74603	0.906085	1.33474
3.01587	2.69841	0.882852	1.47342
3.49206	5.55556	0.949232	1.32716
1.26984	10.7937	0.96649	1.52799
3.33333	2.69841	0.975783	0.934905
1.5873	1.26984	1.20811	1.20988
3.33333	6.98413	0.792824	1.40091
1.5873	2.22222	1.00676	1.05864
3.49206	1.42857	1.10744	1.08889
3.49206	0.952381	0.949232	1.20988
1.90476	4.28571	1.20811	1.08889
4.44444	6.66667	0.939643	1.2134
5.71429	5.87302	0.988456	1.403
1.74603	1.5873	0.949232	1.2134
1.11111	1.5873	1.0571	1.51455
1.74603	1.5873	0.738291	1.51455
2.06349	6.03175	1.12182	1.09625
1.5873	1.90476	0.335587	0.90873
1.74603	1.11111	0.949232	1.06019
2.38095	4.28571	1.29441	1.02232
1.11111	4.7619	1.0571	1.21164
2.85714	3.65079	0.988456	0.696693
4.12698	1.5873	1.04703	0.865457
5.07937	2.38095	0.96649	0.757275
6.50794	1.26984	0.917271	0.969312
2.53968	2.69841	1.3807	1.28737
2.69841	3.49206	0.855747	1.21164
2.53968	4.60317	0.878628	1.35144
1.11111	2.38095	0.704733	1.0097
0.952381	1.5873	0.906085	1.21164
1.26984	2.06349	0.96649	1.31261
2.85714	2.06349	0.906085	1.12509
3.65079	2.53968	1.06872	1.07701
0.952381	3.96825	0.906085	1.37686
2.22222	3.33333	0.845679	1.27222
2.53968	3.01587	0.878628	1.43673
4.12698	1.74603	0.981592	1.33086
1.90476	7.93651	1.03553	1.59194
1.42857	2.06349	0.906085	1.57284
1.11111	1.42857	0.845679	1.36111
1.42857	1.11111	0.604056	1.05864
2.38095	2.06349	0.906085	1.12346
2.38095	14.6032	1.00676	1.35742
1.5873	2.38095	1.00676	1.2963
1.90476	1.26984	1.20811	1.20988
3.01587	3.01587	0.956423	0.957819
1.11111	6.66667	1.0571	1.33723
1.5873	2.22222	0.862938	1.20988
1.5873	1.11111	1.00676	1.41152
2.06349	5.87302	0.872526	0.973162
3.49206	3.49206	0.949232	1.47874
2.85714	1.74603	0.776644	1.33086
1.11111	1.5873	0.704733	0.672154
1.74603	2.53968	1.10744	1.07545
1.26984	3.80952	0.96649	0.907407
4.12698	1.90476	0.981592	1.45397
3.33333	2.85714	0.906085	1.3631
1.5873	2.85714	0.862938	1.55782
2.22222	1.26984	0.704733	1.61552
1.26984	3.33333	0.96649	1.15657
0.952381		0.724868
4.12698	4.60317	1.12182	1.38882
1.26984	1.5873	0.805409	1.24515
1.74603	2.06349	0.949232	0.899275
0.952381	6.34921	0.906085	1.08274
2.69841	3.96825	0.933542	1.41494
5.71429	2.85714	0.869841	1.24515
2.38095	7.93651	1.13261	1.29703
3.49206	6.66667	0.830578	1.45267
1.5873	4.7619	1.00676	1.69793
0.952381	2.85714	0.724868	1.24515
1.90476	4.44444	1.03553	1.24515
1.42857	2.38095	0.679563	1.33409
1.5873	5.55556	0.862938	1.28177
5.87302	8.88889	0.931254	1.6602
4.12698	8.25397	0.872526	1.11634
2.06349	1.42857	0.872526	0.933862
1.5873	5.07937	0.862938	1.04855
0.952381	6.50794	0.724868	1.34345
0.952381	1.90476	0.906085	1.24515
3.49206	2.22222	0.885949	1.24515
	5.07937		1.17191
3.01587	15.3968	0.98714	1.25812
6.19048	2.22222	0.486296	1.08951
10	7.61905	0.892677	1.35835
6.34921	1.5873	0.34162	1.24515
1.74603	9.20635	0.685802	0.555528
4.92063	10	0.920341	0.496484
3.65079	13.4921	0.896219	0.601351
3.01587	8.88889	0.911206	1.16214
3.49206	1.5873	0.914403	1.24515
2.38095	2.22222	0.779321	1.24515
2.85714	5.39683	0.801587	1.11408
1.5873	1.11111	0.890653	1.08951
2.06349	3.49206	0.623457	1.14139
1.11111	2.38095	0.727366	1.16733
4.12698	1.26984	0.284384	0.99612
4.92063	8.57143	0.840311	1.24515
7.61905	8.25397	0.787524	1.34891
3.80952	14.127	0.650564	1.32113
3.1746	2.38095	0.69273	1.55864
1.5873	17.9365	0.890653	1.35482
10.7937	1.26984	0.341896	1.24691
2.38095	10.6349	0.719373	0.994562
2.38095	3.80952	0.850168	0.393762
2.06349	11.9048	0.900549	1.37527
5.55556	3.01587	0.118592	1.31619
1.26984	1.74603	0.554184	0.979718
4.60317	5.71429	0.904012	1.24691
4.12698	1.42857	1.01312	1.40278
1.74603	1.42857	0.979718	1.12222
2.85714	1.11111	0.801587	1.09105
1.90476	2.22222	0.748148	1.08951
2.85714	3.33333	0.534392	1.18855
2.53968	2.69841	0.623457	1.05838
2.85714	5.71429	0.561111	1.17962
2.06349	10.6349	0.810494	0.651758
4.12698	6.66667	1.15785	1.18855
1.5873	1.42857	0.69175	1.12063
8.09524	4.12698	0.187878	1.24515
17.7778	6.50794	0.54053	1.2155
4.12698	2.38095	0.622575	1.33409
3.96825	1.90476	0.915551	1.06727
1.74603	2.85714	1.14139	1.12063
3.96825	1.74603	0.915551	1.71208
2.22222	2.22222	0.96845	1.24515
4.12698	3.49206	0.952173	1.24515
4.28571	16.5079	0.988796	1.22166
2.69841	2.06349	0.755984	1.15621
1.42857	14.4444	0.933862	1.41636
3.01587	1.26984	0.985744	0.8301
2.69841	2.53968	0.881981	1.1068
1.74603	3.33333	1.36966	1.18855
0.952381	7.77778	0.933862	1.52531
2.22222	4.60317	0.871605	1.38882
0.952381	3.01587	0.74709	1.07536
8.09524	10.1587	0.706584	1.20742
3.49206	2.22222	0.653145	1.08951
4.7619	8.09524	0.38966	1.09487
2.22222	2.69841	0.484911	1.17597
3.33333	10.7937	0.818287	1.51197
1.42857	5.39683	0.935185	0.962161
2.38095	2.53968	0.935185	0.905564
1.5873	1.90476	1.03909	1.24515
3.96825	3.33333	0.67767	1.0057
0.952381	1.5873	0.935185	1.03762
4.12698	3.1746	0.476761	1.13195
1.42857	2.06349	0.623457	1.34891
7.61905	1.26984	0.598519	0.711514
0.952381	1.42857	0.935185	1.40278
4.28571	1.42857	0.730849	0.935185
1.11111	2.85714	0.726337	1.24691
6.03175	2.69841	0.236578	1.17764
1.26984	7.93651	0.452782	1.15455
0.952381	15.3968	0.74709	1.20951
2.22222	2.69841	0.871605	1.17764
5.55556	4.92063	0.726337	0.878507
4.12698	4.44444	0.851945	0.969822
4.92063	2.85714	1.01578	1.24691
1.74603	2.06349	0.760925	1.01312
	5.39683		1.11566
	6.19048		0.972593
	3.33333		0.935185
	5.2381		1.0287
	4.28571		1.39881
	1.5873		1.55423
	9.68254		1.64884
	1.5873		1.55423
	1.74603		1.36772
	3.49206		1.51969
	8.73016		1.55644
	2.38095		1.03762
	3.49206		1.71208
	2.69841		1.51197
	7.14286		0.801821
	1.90476		1.03855
	4.12698		0.984458
	1.5873		1.0097
	8.57143		1.02232
	3.49206		0.833003
	3.80952		0.855275
	3.01587		1.15106
	2.22222		1.06019
	5.2381		0.86922
	4.44444		0.848148
	1.42857		0.778912
	0.793651		0.757275
	3.1746		0.865457
	4.28571		0.962185
	6.34921		1.0536
	1.26984		0.969312
	2.38095		1.0097
	1.74603		0.952003
	1.42857		0.90873
	1.26984		0.80776
	1.42857		0.90873
	5.39683		0.858245
	1.11111		0.848148
	1.74603		0.952003
	2.69841		0.792226
	2.69841		0.792226
	2.22222		0.942387
	2.85714		0.838828
	6.8254		1.00193
	0.952381		0.90873
	3.01587		0.959215
	2.85714		1.09048
	1.90476		0.80776
	2.22222		0.848148
	1.5873		0.865457
	1.11111		0.848148
	1.74603		0.952003
	7.46032		0.918501
	2.38095		0.826118
	2.53968		0.969312
	1.90476		1.03855
	2.22222		0.942387
	3.80952		0.692366
	2.06349		0.875073
	3.80952		0.855275
	2.06349		0.984458
	1.74603		1.3328
	5.87302		0.830198
	5.07937		0.881193
	1.74603		0.952003
	0.952381		0.90873
	1.42857		0.90873
	2.22222		0.848148
	2.53968		0.881193
	1.11111		0.848148
	0.952381		0.90873
	2.85714		0.991342
	5.55556		0.848148
	2.85714		0.90873
	3.80952		0.969312
	1.11111		0.848148
	3.1746		0.865457
	2.38095		0.90873
	14.127		0.962821
	1.11111		0.848148
	3.96825		1.0097
	1.42857		0.90873
	2.53968		0.881193
	1.26984		0.969312
	4.12698		0.875073
	4.7619		1.06909
	3.33333		1.06019
	0.952381		0.726984
	6.66667		0.848148
	2.06349		0.875073
	2.85714		0.991342
	6.03175		0.719411
	0.952381		0.90873
	4.60317		0.924673
	4.28571		0.860902
	3.65079		0.819639
	1.74603		0.740447
	1.90476		0.90873
	5.87302		1.01888
	2.38095		0.90873
	1.26984		0.80776
	2.06349		0.875073
	1.74603		1.11067
	1.42857		0.90873
	6.03175		0.742618
	3.49206		0.888536
	6.66667		0.771044
	1.42857		0.90873
	3.65079		0.870866
	5.2381		0.90873
	8.57143		0.934694
	5.07937		0.969312
	1.11111		1.06019
	2.69841		1.02989
	1.42857		0.778912
	1.26984		0.969312
	2.22222		0.942387
	0.952381		0.90873
	4.60317		0.976044
	4.7619		0.865457
	10.7937		0.825115
	3.1746		0.933388
	3.33333		0.796296
	2.38095		0.910053
	0.952381		0.910053
	3.33333		0.910053
	1.42857		0.910053
	3.80952		0.808936
	9.52381		0.933388
	4.44444		0.808936
	3.01587		0.823381
	4.28571		0.963585
	0.952381		0.728042
	2.38095		0.827321
	2.53968		0.808936
	2.38095		1.01117
	0.952381		0.728042
	1.42857		0.910053
	3.80952		0.76636
	6.50794		0.857751
	3.80952		1.04006
	6.19048		0.984458
	1.42857		0.90873
	5.07937		0.923154
	2.22222		0.848148
	0.952381		0.90873
	2.53968		0.80776
	3.96825		1.08182
	4.44444		0.997821
	8.25397		0.926548
	1.11111		0.70679
	1.5873		1.0097
	4.12698		0.875073
	5.2381		0.90873
	8.88889		0.827462
	1.11111		0.848148
	2.06349		0.984458
	2.06349		0.875073
	7.46032		0.813957
	8.25397		0.578924
	9.04762		0.96046
	3.65079		0.651796
	4.7619		0.984405
	13.6508		0.800258
	6.19048		0.736813
	1.74603		0.571502
	0.952381		0.748148
	2.22222		1.09105
	2.38095		0.935185
	1.26984		0.831276
	1.26984		0.712522
	2.53968		0.767331
	3.65079		0.896219
	1.5873		0.890653
	1.26984		0.623457
	6.8254		1.11703
	2.06349		0.578924
	3.49206		1.05508
	3.1746		1.24691
	0.793651		0.623457
	0.952381		0.935185
	5.71429		0.935185
	3.1746		0.831276
	1.74603		0.623457
	3.49206		0.914403
	1.42857		0.935185
	5.71429		0.724014
	2.85714		0.863248
	1.26984		0.997531
	1.42857		1.40278
	1.26984		0.831276
	3.96825		0.916848
	1.42857		0.801587
	4.7619		0.445326
	1.26984		0.453423
	1.74603		0.342901
	5.39683		1.05988
	3.1746		0.831276

## Sheet: Fig 3c,f
	Video	TMR-Halo-TRAK2 Conc.	MT length sum per video	# kinesin runs	# bidirectional runs	# dynein runs	# kinesin runs per micron MT	# bidirectional runs per micron MT	# dynein runs per micron MT	# kinesin runs per micron MT per TMR conc.	# bidirectional runs per micron MT per TMR conc.	# dynein runs per micron MT per TMR conc.	Normalized Kinesin	Normalized Bi	Normalized Dynein		Bio Rep K	Normalized K Bio Rep	Bio Rep D	Normalized D Bio Rep
WT TRAK2	200624_TRAK2+LIS1_CC1box_CS1_Ch1	2200	324.286	32	7	9	0.0986784	0.0215859	0.0277533	4.48538e-05	9.81177e-06	1.26151e-05	1.17311	0.975952	1.98987		3.85223e-05	1.00751	4.79236e-06	0.75593
	200624_TRAK2+LIS1_CC1box_CS1_Ch1 2	2200	490.159	30	9	4	0.0612047	0.0183614	0.00816062	2.78203e-05	8.34609e-06	3.70937e-06	0.727612	0.830164	0.585103
	200624_TRAK2+LIS1_CC1box_CS1_Ch1 3	2200	624.286	56	13	2	0.0897025	0.0208238	0.00320366	4.07739e-05	9.46536e-06	1.45621e-06	1.0664	0.941495	0.229697
	200624_TRAK2+LIS1_CC1box_CS1_Ch1 4	2200	700.476	48	4	4	0.0685248	0.0057104	0.0057104	3.11476e-05	2.59564e-06	2.59564e-06	0.814635	0.258181	0.409427
	200624_TRAK2+LIS1_CC1box_CS2_Ch2	2200	300.476	32	12	5	0.106498	0.0399366	0.0166403	4.8408e-05	1.8153e-05	7.56375e-06	1.26606	1.80563	1.19308
	200624_TRAK2+LIS1_CC1box_CS2_Ch2 2	2200	525.714	69	12	7	0.13125	0.0228261	0.0133152	5.96591e-05	1.03755e-05	6.05237e-06	1.56032	1.03202	0.95468
	200624_TRAK2+LIS1_CC1box_CS2_Ch2 3	2200	430.317	18	5	3	0.0418296	0.0116193	0.0069716	1.90134e-05	5.28151e-06	3.16891e-06	0.497277	0.525338	0.499852
	200624_TRAK2+LIS1_CC1box_CS2_Ch2 4	2200	386.032	31	1	1	0.0803043	0.00259046	0.00259046	3.65019e-05	1.17748e-06	1.17748e-06	0.954671	0.117121	0.185732
	200714_TRAK2+LIS1_CC1box_CS1_Ch1	1740	236.984	20	7	6	0.0843938	0.0295378	0.0253182	4.85022e-05	1.69758e-05	1.45507e-05	1.26853	1.68854	2.29517		4.99385e-05	1.30609	9.34905e-06	1.47469
	200714_TRAK2+LIS1_CC1box_CS1_Ch1 2	1740	350.159	24	9	7	0.0685403	0.0257026	0.0199909	3.9391e-05	1.47716e-05	1.1489e-05	1.03023	1.4693	1.81224
	200714_TRAK2+LIS1_CC1box_CS1_Ch1 3	1740	460	47	8	5	0.102174	0.0173913	0.0108696	5.87206e-05	9.995e-06	6.24688e-06	1.53578	0.994177	0.98536
	200714_TRAK2+LIS1_CC1box_CS1_Ch1 4	1740	562.381	52	20	5	0.092464	0.0355631	0.00889077	5.31402e-05	2.04386e-05	5.10964e-06	1.38983	2.03297	0.805976
	200827_TRAK2+LIS1_CC1box_CS1_Ch1 2	1820	620.476	34	11	7	0.0547966	0.0177283	0.0112817	3.0108e-05	9.74083e-06	6.19871e-06	0.787445	0.968895	0.977763		2.54974e-05	0.666858	4.9816e-06	0.78578
	200827_TRAK2+LIS1_CC1box_CS1_Ch1 3	1820	543.492	33	11	5	0.0607185	0.0202395	0.00919977	3.33618e-05	1.11206e-05	5.05482e-06	0.872544	1.10614	0.797329
	200827_TRAK2+LIS1_CC1box_CS1_Ch1 4	1820	554.603	31	10	3	0.0558958	0.0180309	0.00540927	3.0712e-05	9.90709e-06	2.97213e-06	0.803241	0.985433	0.468813
	200827_TRAK2+LIS1_CC1box_CS2_Ch2 2	1820	280.159	9	5	2	0.0321246	0.017847	0.00713881	1.76509e-05	9.80606e-06	3.92242e-06	0.461641	0.975383	0.618709
	200827_TRAK2+LIS1_CC1box_CS2_Ch2 3	1820	373.175	16	4	2	0.0428754	0.0107188	0.00535942	2.35579e-05	5.88947e-06	2.94474e-06	0.616133	0.585811	0.464492
	200827_TRAK2+LIS1_CC1box_CS2_Ch2 4	1820	249.841	8	1	4	0.0320203	0.00400254	0.0160102	1.75936e-05	2.1992e-06	8.79679e-06	0.460142	0.218749	1.38758
	200729_TRAK2+LIS1_CC1box_CS2_Ch1	2530	79.6825	5	2	2	0.062749	0.0250996	0.0250996	2.4802e-05	9.92079e-06	9.92079e-06	0.648671		1.56487		3.89822e-05	1.01954	6.23574e-06	0.983603
	200729_TRAK2+LIS1_CC1box_CS2_Ch1 2	2530	151.746	12	3	2	0.0790795	0.0197699	0.0131799	3.12567e-05	7.81418e-06	5.20945e-06	0.817488		0.821721
	200729_TRAK2+LIS1_CC1box_CS2_Ch1 3	2530	176.825	28	6	3	0.158348	0.0339318	0.0169659	6.25883e-05	1.34118e-05	6.70588e-06	1.63693		1.05776
	200729_TRAK2+LIS1_CC1box_CS2_Ch1 4	2530	254.444	24	9	2	0.0943231	0.0353712	0.00786026	3.72819e-05	1.39807e-05	3.10682e-06	0.97507		0.490059
Average										3.71293e-05	1.00535e-05	5.93489e-06					3.82351e-05		6.33969e-06
TRAK2 A/V	200624_TRAK2+LIS1_CC1box_CS2_Ch1	3170	231.429	7	4	5	0.0302469	0.017284	0.0216049	9.54161e-06	5.45235e-06	6.81544e-06	0.249551		1.07504		2.79073e-05	0.729886	2.70066e-06	0.425992
	200624_TRAK2+LIS1_CC1box_CS2_Ch1 2	3170	385.397	19	7	3	0.0492998	0.0181631	0.00778418	1.5552e-05	5.72968e-06	2.45558e-06	0.406747		0.387334
	200624_TRAK2+LIS1_CC1box_CS2_Ch1 3	3170	398.413	37	4	4	0.0928685	0.0100398	0.0100398	2.92961e-05	3.16714e-06	3.16714e-06	0.766209		0.499574
	200624_TRAK2+LIS1_CC1box_CS2_Ch1 4	3170	442.222	46	10	0	0.10402	0.0226131	0	3.28139e-05	7.13346e-06	0	0.858215		0
	200624_TRAK2+LIS1_CC1box_CS3_Ch2	3170	256.667	36	16	2	0.14026	0.0623377	0.00779221	4.4246e-05	1.96649e-05	2.45811e-06	1.15721		0.387734
	200624_TRAK2+LIS1_CC1box_CS3_Ch2 2	3170	383.333	43	11	4	0.112174	0.0286957	0.0104348	3.53861e-05	9.05226e-06	3.29173e-06	0.925487		0.519226
	200624_TRAK2+LIS1_CC1box_CS3_Ch2 3	3170	353.651	34	4	1	0.09614	0.0113106	0.00282765	3.03281e-05	3.56801e-06	8.92003e-07	0.7932		0.140701
	200624_TRAK2+LIS1_CC1box_CS3_Ch2 4	3170	374.762	31	6	3	0.0827192	0.0160102	0.00800508	2.60944e-05	5.05053e-06	2.52526e-06	0.682472		0.398326
	200827_TRAK2+LIS1_CC1box_CS2_Ch1 2	2110	523.968	22	6	2	0.0419873	0.0114511	0.00381703	1.98992e-05	5.42705e-06	1.80902e-06	0.520443		0.285348		1.48984e-05	0.389654	1.42235e-06	0.224356
	200827_TRAK2+LIS1_CC1box_CS2_Ch1 3	2110	628.571	9	2	2	0.0143182	0.00318182	0.00318182	6.78587e-06	1.50797e-06	1.50797e-06	0.177477		0.237862
	200827_TRAK2+LIS1_CC1box_CS2_Ch1 4	2110	441.746	1	1	3	0.00226374	0.00226374	0.00679123	1.07286e-06	1.07286e-06	3.21859e-06	0.0280597		0.50769
	200827_TRAK2+LIS1_CC1box_CS3_Ch2 2	2110	183.968	10	8	0	0.0543572	0.0434858	0	2.57617e-05	2.06094e-05	0	0.673771		0
	200827_TRAK2+LIS1_CC1box_CS3_Ch2 3	2110	307.143	9	4	0	0.0293023	0.0130233	0	1.38874e-05	6.17216e-06	0	0.36321		0
	200827_TRAK2+LIS1_CC1box_CS3_Ch2 4	2110	237.143	11	4	1	0.0463855	0.0168675	0.00421687	2.19837e-05	7.99406e-06	1.99852e-06	0.574961		0.315239
	200729_TRAK2+LIS1_CC1box_CS2_Ch2	2300	88.254	8	4	1	0.0906475	0.0453237	0.0113309	3.94119e-05	1.9706e-05	4.92649e-06	1.03078		0.777088		3.34835e-05	0.875727	1.63396e-06	0.257736
	200729_TRAK2+LIS1_CC1box_CS2_Ch2 2	2300	125.556	11	5	0	0.0876106	0.039823	0	3.80916e-05	1.73144e-05	0	0.996246		0
	200729_TRAK2+LIS1_CC1box_CS2_Ch2 3	2300	270.159	24	5	1	0.0888367	0.0185076	0.00370153	3.86246e-05	8.0468e-06	1.60936e-06	1.01019		0.253855
	200729_TRAK2+LIS1_CC1box_CS2_Ch2 4	2300	293.016	12	4	0	0.0409534	0.0136511	0	1.78058e-05	5.93528e-06	0	0.465693		0
TRAK2 I/D	200624_TRAK2+LIS1_CC1box_CS1_Ch1	1970	464.762	35	11	2	0.0753074	0.023668	0.00430328	3.82271e-05	1.20142e-05	2.18441e-06	0.999791		0.34456		3.30369e-05	0.864046	1.28315e-06	0.202399
	200624_TRAK2+LIS1_CC1box_CS1_Ch1 2	1970	507.619	32	4	1	0.0630394	0.00787992	0.00196998	3.19997e-05	3.99996e-06	9.9999e-07	0.83692		0.157735
	200624_TRAK2+LIS1_CC1box_CS1_Ch1 3	1970	508.571	43	5	1	0.0845506	0.00983146	0.00196629	4.29191e-05	4.99059e-06	9.98118e-07	1.1225		0.15744
	200624_TRAK2+LIS1_CC1box_CS1_Ch1 4	1970	534.286	20	8	1	0.0374332	0.0149733	0.00187166	1.90016e-05	7.60064e-06	9.5008e-07	0.496968		0.149862
	200714_TRAK2+LIS1_CC1box_CS3_Ch1	3530	219.206	11	1	1	0.050181	0.00456191	0.00456191	1.42156e-05	1.29233e-06	1.29233e-06	0.371794		0.203847		2.34954e-05	0.6145	1.02369e-06	0.161473
	200714_TRAK2+LIS1_CC1box_CS3_Ch1 2	3530	359.524	36	11	0	0.100132	0.030596	0	2.83661e-05	8.66743e-06	0	0.741887		0
	200714_TRAK2+LIS1_CC1box_CS3_Ch1 3	3530	385.714	27	3	4	0.07	0.00777778	0.0103704	1.983e-05	2.20334e-06	2.93778e-06	0.518634		0.463395
	200714_TRAK2+LIS1_CC1box_CS3_Ch1 5	3530	448.73	23	3	0	0.0512557	0.00668553	0	1.452e-05	1.89392e-06	0	0.379757		0
	200714_TRAK2+LIS1_CC1box_CS2_Ch2	3530	331.429	44	11	1	0.132759	0.0331897	0.00301724	3.76087e-05	9.40217e-06	8.54743e-07	0.983617		0.134824
	200714_TRAK2+LIS1_CC1box_CS2_Ch2 2	3530	535.873	50	12	2	0.0933057	0.0223934	0.00373223	2.64322e-05	6.34373e-06	1.05729e-06	0.691308		0.166773
	200827_TRAK2+LIS1_CC1box_CS1_Ch2	1330	208.254	4	3	0	0.0192073	0.0144055	0	1.44416e-05	1.08312e-05	0	0.377705		0		1.6739e-05	0.437792	7.55947e-07	0.11924
	200827_TRAK2+LIS1_CC1box_CS1_Ch2 2	1330	210.635	2	2	0	0.0094951	0.0094951	0	7.13917e-06	7.13917e-06	0	0.186718		0
	200827_TRAK2+LIS1_CC1box_CS1_Ch2 3	1330	219.841	5	2	1	0.0227437	0.00909747	0.00454874	1.71005e-05	6.84021e-06	3.4201e-06	0.447247		0.539475
	200827_TRAK2+LIS1_CC1box_CS1_Ch2 4	1330	104.444	4	4	0	0.0382979	0.0382979	0	2.87954e-05	2.87954e-05	0	0.753114		0
	200827_TRAK2+LIS1_CC1box_CS3_Ch1 2	1330	401.746	6	3	1	0.0149348	0.0074674	0.00248913	1.12292e-05	5.61459e-06	1.87153e-06	0.293688		0.295208
	200827_TRAK2+LIS1_CC1box_CS3_Ch1 3	1330	582.063	28	5	0	0.0481047	0.00859013	0	3.6169e-05	6.45874e-06	0	0.945962		0
	200827_TRAK2+LIS1_CC1box_CS3_Ch1 4	1330	327.143	1	2	0	0.00305677	0.00611354	0	2.29832e-06	4.59664e-06	0	0.0601103		0
	200729_TRAK2+LIS1_CC1box_CS3_Ch2	2170	86.3492	6	0	0	0.0694853	0	0	3.20209e-05	0	0	0.837473		0		1.49609e-05	0.391287	9.54381e-07	0.150541
	200729_TRAK2+LIS1_CC1box_CS3_Ch2 2	2170	123.492	2	1	0	0.0161954	0.00809769	0	7.46331e-06	3.73165e-06	0	0.195195		0
	200729_TRAK2+LIS1_CC1box_CS3_Ch2 3	2170	241.429	5	2	2	0.0207101	0.00828402	0.00828402	9.54381e-06	3.81752e-06	3.81752e-06	0.249609		0.602162
	200729_TRAK2+LIS1_CC1box_CS3_Ch2 4	2170	298.254	7	2	0	0.0234699	0.00670569	0	1.08156e-05	3.09018e-06	0	0.282872		0

## Sheet: Fig 3d-e
Run Length (micron)			Velocity (microns per second)
TRAK2 WT	TRAK2 A/V	TRAK2 I/D	TRAK2 WT	TRAK2 A/V	TRAK2 I/D
1.90476	0.952381	3.49206	2.29497	1.16237	0.852403
0.952381	2.06349	1.5873	1.14749	1.25923	0.96864
5.07937	3.65079	1.26984	1.88306	0.938051	1.54982
1.42857	1.74603	2.85714	1.72123	1.21772	0.871776
0.793651	1.26984	2.06349	0.956239	1.23986	1.44117
4.44444	1.42857		1.12736	1.39484
1.90476	2.22222	2.22222	1.83598	1.80813	1.31944
1.5873	2.85714	2.69841	1.52998	1.99263	0.855747
3.65079	7.77778	1.90476	0.837847	1.58211	0.647203
2.06349	1.74603	1.11111	2.51846	0.947114	0.660687
2.06349	3.33333	0.793651	1.67898	3.25463	0.539336
1.5873	2.22222	3.80952	1.54982	1.80813	0.7879
2.38095	1.74603	1.5873	1.66053	1.21945	1.50794
0.952381	2.06349	2.53968	0.929894	2.52205	0.5245
1.26984	0.952381		1.23986	1.16237
0.952381	1.5873	2.38095	0.66421	1.54982	1.45296
4.28571	0.952381	1.11111	0.653832	1.16237	1.08488
1.5873	3.1746		1.93728	1.54982
2.06349	2.85714	1.26984	1.43912	0.697421	1.21164
1.11111	2.69841	2.53968	0.90535	0.939626	0.50485
2.53968	1.26984		3.10406	0.884354
3.49206	2.38095		1.70481	1.05519
1.42857			1.16237
9.04762	10.7937		1.92043	2.6347
1.90476	1.11111		1.85979	0.339024
2.69841	1.26984		2.19558	0.619929
11.4286	2.06349		2.14896	2.01477
2.69841	2.06349		2.19871	0.373106
1.11111	0.952381		1.35802	0.581184
2.22222			1.8107
1.26984	2.06349		1.55203	1.09225
0.952381	2.69841		0.776014	1.28737
0.952381			0.517343
2.53968			0.955094
1.11111			1.08642
2.53968			1.77375
2.22222			0.77381
0.952381			0.563823
2.53968			2.0047
1.90476			1.12765
1.26984			1.20282
3.33333			1.75412
2.69841			1.82571
2.85714			1.50353
0.952381			0.902116
11.9048			1.56617
10.9524			1.40194
1.26984			1.20282
1.11111			1.31559
1.5873			1.50353
0.793651			0.753968
1.90476			1.80952
0.793651			0.628307
7.46032			1.77183
2.06349			1.96032
1.74603			1.18654
3.01587			0.531346
2.06349			0.516627
3.65079			0.620237
2.38095			2.26521
2.22222			0.319081
1.90476			1.85979
1.90476			1.16237
2.53968			1.37762
0.793651			0.553508
2.22222			0.986251
5.55556			0.821876
1.90476			0.490114
1.90476			2.32804
1.74603			1.06702
2.06349			0.917108
2.69841			0.879483
11.2698			0.470246
2.38095			0.774912
3.49206			3.40961
1.42857			1.39484
1.42857			1.16237
1.5873			1.93728
1.26984			0.774912
3.80952			2.32474
6.66667			0.929894
2.06349			1.25923
1.11111			1.3561
2.38095			1.41989
2.53968			2.42328
2.22222			2.65432
4.7619			2.27513
1.5873			1.51235
3.49206			0.386879
2.06349			1.63837
2.85714			1.13757
2.38095			1.89594

## Sheet: Fig 3g-h
Run Length (micron)			Velocity (microns per second)
TRAK2 WT	TRAK2 A/V	TRAK2 I/D	TRAK2 WT	TRAK2 A/V	TRAK2 I/D
2.06349	1.5873	1.29152	0.584993	1.74603	0.710336
1.42857	6.50794	0.907754	0.625902	1.11111	0.678048
0.952381	1.90476	0.774912	0.458995	2.06349	1.00739
0.634921	1.5873	0.96864	0.764991	2.06349	0.915805
0.952381	1.26984	0.774912	0.509994	3.33333	0.813657
3.33333	8.57143	0.909679	0.486813	3.49206	0.63141
12.8571	2.69841	1.01335	0.860615	6.19048	0.974889
2.06349	1.42857	0.205124	0.994489	6.66667	1.01707
1.11111	1.42857	0.871776	0.89249	3.33333	0.904064
1.90476	1.90476	0.774912	1.31141	1.74603	1.0655
3.49206	1.26984	1.03322	0.84149	13.3333	0.471685
1.42857	1.11111	0.774912	1.14749	5.71429	0.697421
1.90476	3.1746	0.815697	1.01999	8.25397	0.982815
1.11111	1.42857	0.996315	1.07099	2.22222	1.08488
1.42857	3.80952	0.929894	1.14749	2.69841	0.823344
3.65079	2.06349	0.915805	0.87974	3.1746	0.553508
2.69841	1.26984	0.774912	0.928918	1.42857	0.697421
0.952381	6.19048	0.888869	0.917989	11.1111	0.904064
1.42857	2.06349	0.839488	0.98356	5.87302	0.367586
1.26984	3.1746	0.815697	0.764991	9.04762	0.817962
5.55556	0.793651	0.64576	0.743741	9.04762	0.981555
5.55556	2.22222	0.904064	0.743741	0.952381	1.16237
2.06349	6.19048	0.570218	0.82874	4.92063	0.857938
8.4127	1.5873	1.10702	0.764991	1.42857	0.871776
2.06349	1.42857	0.996315	1.10499	1.26984	1.03322
4.28571	1.5873	0.861013	0.898033	1.74603	0.947114
5.55556	1.74603	0.947114	0.991655	3.49206	1.00283
2.69841	7.14286	0.94246	0.86699	1.74603	0.852403
0.952381	2.22222	1.08488	1.14749	4.12698	0.915805
2.85714	1.42857	0.996315	0.917989	1.11111	0.361626
1.5873	5.87302	0.868841	0.84999	4.28571	0.909679
0.952381	3.33333	0.904064	0.917989	6.66667	0.614081
0.952381	12.0635	0.806758	0.581184	2.85714	1.07295
0.634921	5.39683	0.342169	0.619929	4.60317	0.864325
0.952381	0.793651	0.774912	0.929894	4.28571	0.871776
5.71429	0.952381	0.774912	0.715303	2.06349	1.00739
2.22222	1.90476	0.845358	0.774912	1.11111	0.774912
1.11111	3.01587	1.05167	0.904064	3.33333	0.904064
11.1111	0.952381	1.16237	0.809609	2.22222	0.904064
3.33333	3.65079	0.990165	0.813657	3.80952	0.978836
1.26984	3.80952	0.845358	0.885614	8.57143	0.853984
2.06349	1.11111	0.774912	0.915805	3.1746	0.815697
18.254	1.5873	0.861013	0.66011	3.01587	0.866078
3.33333	2.22222	0.904064	0.904064	2.22222	0.41726
6.03175	2.38095	0.894129	1.05167	1.74603	0.774912
2.38095	2.38095	0.894129	0.894129	3.1746	0.704465
2.06349	8.73016	0.835689	1.00739	1.42857	0.996315
2.06349	4.12698	0.610537	0.915805	2.69841	0.62731
1.74603	1.42857	0.871776	0.947114	3.96825	0.880582
3.01587	1.90476	0.845358	0.866078	6.03175	0.866078
2.53968	4.60317	0.802587	1.03322	1.26984	1.23986
2.85714	12.381	0.816799	0.871776	8.25397	0.805908
3.65079	2.53968	0.826573	0.938051	1.11111	0.904064
1.5873	1.90476	0.929894	0.96864	8.25397	0.857349
1.5873	1.42857	0.996315	1.10702	5.71429	0.797052
2.69841	3.65079	0.848713	0.62731	2.85714	0.929894
1.5873	3.1746	1.10702	0.553508	1.5873	0.96864
4.92063	3.96825	0.842295	0.64925	5.07937	0.885614
1.26984	1.90476	1.03322	0.688811	2.38095	0.894129
2.06349	0.793651	0.96864	0.915805	4.28571	0.871776
3.01587	0.952381	0.929894	0.640145	2.06349	0.774912
0.793651	5.2381	1.02288	0.96864	6.66667	0.856481
4.7619	1.42857	0.996315	0.830263	2.69841	0.823344
16.1905	1.26984	1.03175	0.782584	6.50794	0.907754
2.06349	6.66667	0.855263	0.629616	2.22222	0.774912
3.01587	3.96825	0.806052	0.817962	1.74603	0.774912
4.92063	10	0.870536	0.857938	2.69841	1.09779
9.20635	1.74603	0.85119	0.736801	0.952381	0.774912
1.90476	1.42857	0.994898	0.929894	1.42857	0.871776
0.952381	2.06349	0.838294	0.929894	4.12698	0.67159
1.5873	9.52381	0.602968	1.10702	3.33333	0.904064
1.26984	1.26984	1.03175	1.03322	1.90476	0.715303
3.01587	7.93651	0.859788	0.774912	1.11111	0.774912
1.42857	3.01587	0.816799	0.774912	1.90476	0.845358
4.92063	6.19048	0.815637	0.706537	5.2381	0.983542
15.5556	1.90476	0.546218	0.703161	1.74603	0.37061
6.66667	3.65079	0.711905	0.929894	3.49206	0.947114
1.5873	1.74603	0.85119	0.861013	0.952381	0.929894
3.01587	2.22222	0.984848	0.774912	4.28571	0.674923
3.80952	1.90476	0.928571	0.845358	2.22222	0.904064
5.87302	9.20635	0.680014	0.796437	2.85714	0.871776
4.7619	3.01587	0.864846	0.438629	3.96825	0.745108
1.26984	0.793651	0.967262	1.03322	3.96825	0.774912
1.42857	3.96825	0.879329	0.774912	1.5873	0.64576
3.33333	2.53968	0.77381	0.464947	3.80952	0.641306
4.12698	13.0159	0.824057	0.915805	1.11111	0.774912
2.69841	17.7778	0.841424	0.878233	1.5873	0.861013
1.11111	0.793651	0.967262	0.387456	6.19048	0.915805
5.71429	6.8254	0.627808	0.774912	3.1746	0.815697
2.69841	2.06349	0.62872	0.774912	1.26984	1.03322
0.952381	1.5873	0.967262	0.929894	3.1746	0.738011
5.2381	10.4762	0.75105	0.555915	8.88889	0.986251
14.9206	2.38095	0.829082	0.800458	3.33333	0.904064
0.793651	1.26984	0.77381	0.96864	4.28571	0.951028
6.98413	1.74603	0.945767	0.874259	0.952381	0.929894
4.44444	0.793651	0.77381	0.748191	4.92063	1.04445
4.28571	4.44444	0.619048	0.653832	1.11111	1.08488
3.1746	1.11111	0.677083	0.430507	2.53968	0.885614
1.5873	0.952381	0.273109	0.861013	4.44444	1.14198
3.96825	2.22222	0.541667	0.774912	1.42857	1.16237
3.80952	4.44444	0.424837	0.845358	2.69841	0.940964
3.49206	1.74603	0.447995	0.501414	4.44444	0.867901
3.49206	8.09524	0.589019	0.947114	3.96825	1.01962
1.11111	1.74603	0.654762	1.08488	6.34921	0.837743
2.38095	4.12698	0.77381	0.830263	4.60317	0.898898
2.85714	7.30159	0.697946	0.697421	9.20635	0.881272
3.01587	2.06349	0.77381	0.774912	10.3175	0.825726
4.60317	6.19048	0.973502	0.832313	1.90476	0.929894
5.2381	3.80952	0.844156	0.947114	1.90476	1.03322
2.06349	2.69841	1.09935	0.839488	1.5873	0.64576
6.66667	2.38095	0.646678	0.813657	10.6349	0.675233
1.42857	6.34921	1.07036	0.871776	10.4762	0.776014
2.85714	1.90476	1.16402	0.996315	4.92063	0.668234
3.1746	0.793651	0.388007	0.774912	1.26984	0.886873
3.65079	1.74603	0.406484	0.938051	10.3175	0.869671
3.96825	8.57143	0.31746	0.96864	1.5873	0.705467
1.5873	2.85714	1.07448	0.298043	0.793651	0.776014
2.69841	0.793651	0.776014	0.823344	6.98413	0.132343
2.53968	1.11111	0.493827	1.12714	1.74603	0.853616
0.952381	1.11111	0.603567	0.774912	6.34921	1.00131
6.98413	2.85714	1.26984	0.710336	1.42857	0.776014
2.38095	1.90476	1.03469	0.894129	2.06349	0.630511
2.06349	12.381	1.06191	0.530203	2.22222	0.72428
1.42857	4.92063	1.09347	0.774912	2.69841	0.732902
3.33333	1.42857	0.997732	0.774912	4.12698	0.807055
5.71429	4.60317	1.02293	0.774912	0.793651	0.554296
1.74603	3.01587	1.22869	0.532752	1.11111	1.08642
1.5873	6.66667	0.582011	0.774912	1.42857	0.873016
10.9524	7.61905	0.980228	0.676822	0.952381	0.582011
3.01587	3.80952	1.09555	0.701111	2.22222	0.987654
6.34921	4.92063	1.14554	0.815697
1.74603	2.85714	0.931217	0.710336	2.22222	1.05556
0.952381	8.25397	0.960779	0.929894	2.69841	0.712081
4.60317	5.71429	0.963328	0.864325	1.26984	0.251323
5.55556	1.90476	1.03469	0.8749	1.90476	0.695971
6.66667	4.60317	1.12522	0.83452	1.26984	1.00529
2.38095	1.74603	0.948462	0.894129	1.11111	0.87963
1.74603	2.69841	1.09935	0.710336	0.952381	0.904762
6.19048	2.06349	0.776014	0.795304	2.06349	0.891053
2.53968	0.952381	0.776014	0.619929	2.22222	0.753968
1.26984	8.57143	1.16402	1.03322	1.90476	0.904762
1.90476	11.1111	0.936569	0.489418	0.793651	0.628307
0.952381	11.9048	1.11925	0.66421	2.85714	0.904762
4.12698	1.42857	1.16402	0.805908	0.793651	0.753968
2.69841	6.19048	1.12091	0.823344	6.8254	0.876233
1.26984	1.42857	0.871776	1.03322	6.98413	0.721187
0.793651	6.19048	1.07934	0.96864	3.01587	0.895337
2.69841	8.09524	0.919081	0.693342	4.28571	0.814286
3.96825	1.42857	0.996315	0.880582	7.93651	0.819531
1.11111	1.11111	0.301355	0.774912	3.80952	0.952381
3.01587	1.90476	1.03322	0.866078	3.01587	0.795855
4.60317	5.71429	1.16237	0.702264	1.74603	1.03671
1.74603	3.1746	1.10702	1.0655	1.42857	0.848214
2.22222	4.12698	0.411178	0.83452	1.5873	0.837743
1.74603	4.44444	1.14198	0.947114	0.793651	0.94246
3.01587	5.39683	0.371085	0.446161	1.42857	0.848214
3.49206	2.22222	0.904064	0.473557	6.03175	0.924219
5.07937	4.60317	1.02147	0.826573	3.33333	0.931373
1.11111	2.38095	1.0567	0.904064	2.53968	1.09668
2.06349	1.5873	0.861013	1.67898	3.80952	0.904762
3.80952	13.8095	1.1052	0.929894	4.7619	0.837743
4.7619	2.85714	0.996315	1.0567	2.38095	0.94246
9.52381	4.44444	1.03322	0.861013	2.53968	1.00529
3.33333	7.46032	0.827747	0.904064	1.74603	0.921517
16.3492	3.01587	1.13256	0.760152	1.26984	0.861678
2.53968	1.74603	1.21772	0.774912	8.88889	0.959596
2.53968	0.793651	0.774912	0.886873	2.06349	0.891053
6.34921	2.85714	0.697421	0.633481	1.5873	0.837743
3.65079	7.46032	0.846997	1.0499	10	0.719697
4.60317	2.22222	0.774912	0.725949	2.69841	0.985958
2.22222	2.69841	1.19759	0.5718	3.01587	0.895337
2.06349	3.80952	1.09399	0.593423	4.44444	0.959596
2.85714	1.90476	0.845358	0.821662	3.33333	0.833333
0.793651	4.12698	0.915805	0.129336	1.26984	0.861678
1.74603	4.12698	0.575649	1.06702	3.65079	0.642269
5.2381	2.85714	0.697421	0.800265	1.90476	0.753968
8.57143	1.74603	1.0655	0.931217	5.07937	0.804233
1.26984	10.4762	1.0655	0.886873	4.44444	0.844444
0.634921	2.53968	1.23986	0.776014	4.92063	0.458964
2.53968	2.22222	0.904064	0.955094	0.952381	0.906085
11.1111	7.46032	0.650372	0.754458	3.33333	0.834552
6.03175	8.73016	1.03952	0.335097	2.85714	0.799486
2.38095	2.06349	1.11932	0.646678	0.793651	0.943838
3.01587	1.26984	0.885614	0.567087	1.42857	0.522741
0.952381	1.26984	1.23986	0.931217	4.60317	0.842194
2.06349	3.1746	0.96864	0.840682	1.74603	1.03822
9.84127	2.22222	0.142747	0.677646	1.5873	1.07867
1.74603	1.11111	0.904064	0.711346	1.26984	0.604056
2.69841	5.55556	0.96864	0.824515	5.55556	0.644572
2.53968	4.12698	1.06041	1.12875	7.61905	0.823713
1.11111	8.57143	0.565476	0.776014	1.90476	0.823713
1.74603	6.03175	0.342403	0.948462	3.1746	0.686428
4.60317	13.3333	0.929894	0.937684	1.26984	0.431469
2.38095	1.42857	1.16237	1.16402	5.39683	0.546221
2.69841	4.12698	1.11932	0.879483	1.74603	0.830578
0.793651	3.33333	0.266773	0.970018	1.90476	0.906085
1.26984	3.01587	0.817962	0.776014	2.38095	0.871235
3.01587	7.46032	0.958444	0.86731	1.74603	0.922864
2.85714	5.55556	1.00452	0.821662	3.01587	0.797019
13.9683	1.74603	1.0655	0.704013	4.44444	0.813153
1.42857	1.74603	0.774912	0.873016	4.28571	0.784112
2.38095	2.85714	1.26804	1.16237	1.26984	1.00676
6.19048			0.888869	4.44444	0.729034
11.1111	1.11111	1.3561	0.986251	5.2381	0.755071
5.55556	1.26984	1.03322	1.08488	1.5873	0.23596
5.2381	3.1746	1.19217	1.70481	4.7619	0.566303
1.26984	4.44444	1.14198	0.885614	6.8254	0.721512
7.61905	2.38095	0.774912	0.978836	2.38095	0.809004
3.49206	2.69841	1.19759	0.568269	1.26984	0.671174
10	2.69841	1.19759	0.957244	1.11111	0.880916
1.5873	2.85714	0.996315	1.29152	1.90476	0.604056
3.49206	2.06349	1.00739	1.0655	1.42857	0.849454
4.7619	2.85714	0.774912	0.581184	7.77778	0.355754
2.38095	5.07937	0.799909	0.683746	0.952381	0.647203
2.22222	2.85714	1.07295	1.08488	1.5873	0.539336
1.26984	14.127	1.06103	1.23986	0.793651	0.943838
4.7619	3.65079	0.848713	0.929894	2.22222	0.406576
6.66667	1.11111	0.774912	1.04988	1.74603	1.03822
2.53968	1.74603	1.0655	1.03322	3.1746	0.686428
5.71429	4.28571	0.747236	0.871776	3.96825	0.496757
2.22222	4.60317	1.02147	0.774912	1.11111	0.377535
3.65079	1.42857	1.16237	1.04841	1.5873	0.580823
1.74603	2.85714	1.16071	1.21772	5.39683	0.50338
4.12698	1.26984	0.884354	0.915805	3.80952	0.453042
2.69841	6.50794	0.6897	1.46372	2.38095	0.435618
5.87302	3.49206	0.709325	1.02399	2.69841	0.427873
6.8254	0.793651	0.77381	1.04129	6.8254	0.624385
2.85714	0.952381	1.16071	0.996315	1.11111	0.755071
5.2381	2.53968	0.825397	1.21772	4.7619	0.871235
3.01587	5.87302	0.867605	0.981555	2.38095	0.943838
2.85714	2.69841	0.822173	0.996315	1.5873	0.838967
1.26984	0.952381	0.928571	0.885614	3.96825	0.993514
2.85714	1.11111	0.902778	0.21134	2.22222	1.0571
1.42857	1.26984	1.2381	0.465608	1.42857	0.970805
1.42857	3.80952	0.619048	0.332577	3.49206	0.874292
15.5556	1.11111	0.77381	0.938881	9.04762	0.935631
1.74603	3.01587	0.980159	0.853616	19.8413	0.858035
2.69841	2.22222	0.541667	0.942303	3.80952	1.00676
5.2381	2.06349	0.838294	1.06702	3.1746	0.838967
2.53968	1.11111	0.77381	1.24162	2.53968	1.09828
0.952381	1.42857	0.870536	0.776014	3.1746	0.943838
7.61905	3.01587	0.918899	0.931217	11.4286	0.47274
1.90476	4.60317	0.701265	0.931217	7.93651	0.803267
2.85714	1.42857	0.77381	1.07448	6.19048	0.669267
1.42857	1.74603	1.06399	0.997732	3.1746	0.539336
2.06349	1.42857	0.994898	1.26102	8.88889	0.862938
1.74603	1.90476	0.663265	0.711346	3.65079	0.868331
2.85714	2.22222	0.984848	0.931217	4.7619	0.871235
1.26984	3.49206	0.85119	0.68979	3.80952	1.06598
1.74603	6.34921	0.836551	1.06702	3.96825	0.608928
1.26984	1.90476	1.16071	1.03469	3.80952	0.823713
2.53968	3.01587	0.816799	1.12875	2.06349	1.22699
1.74603	2.06349	0.914502	0.948462	1.11111	0.880916
0.952381			1.16402	1.90476	1.00676
1.42857	1.26984	0.563572	1.16402	7.61905	0.805409
0.952381	3.80952	0.66421	0.931217	12.6984	0.755071
2.06349	4.28571	0.475514	1.00882	3.96825	0.898894
1.42857	3.65079	0.481702	0.873016	2.53968	0.929318
8.88889	1.42857	0.581184	1.03469	2.38095	1.02964
3.80952	1.90476	0.845358	0.886873	1.90476	0.823713
1.74603	4.12698	0.694749	0.853616	7.30159	0.890596
6.03175	1.42857	0.774912	0.982951	7.93651	0.898894
9.20635	4.7619	0.611772	0.737849	1.90476	0.906085
3.01587	2.22222	0.638163	0.921517	6.8254	0.954942
2.69841	13.1746	0.527194	0.776014	4.12698	0.853558
1.5873	2.38095	0.830263	1.29336	1.42857	0.849454
5.07937	8.4127	0.172564	0.752499	3.1746	0.755071
0.793651	1.26984	0.413286	0.646678	1.26984	0.862938
2.38095	10.3175	0.52468	0.776014	6.98413	0.81032
2.53968	2.85714	0.606453	1.12875	0.952381	0.906085
3.01587	6.03175	0.577385	0.320528	2.38095	0.943838
5.71429	3.65079	0.742624	0.716321	3.49206	0.97715
9.04762	9.04762	0.474946	0.90271	1.90476	0.904762
1.11111	3.01587	0.420666	1.08642	1.11111	1.05556
0.793651	4.60317	0.499388	0.970018	2.22222	0.87963
2.85714	3.80952	0.332105	0.665155	1.5873	0.269274
9.84127	2.53968	0.364664	0.94339	3.49206	0.663492
4.44444	2.38095	0.528349	1.03469	2.22222	1.05556
5.55556	6.34921	0.525364	1.00594	4.60317	0.780896
2.69841	1.26984	0.885614	0.824515	5.39683	0.949442
0.634921	1.5873	0.64576	0.620811	3.01587	0.84267
0.634921	2.38095	0.553508	0.776014	2.06349	0.980159
3.96825	1.26984	1.03322	0.923826	4.28571	0.616883
4.7619	4.7619	0.596086	0.831444	1.5873	1.0771
0.634921	3.33333	0.493126	0.776014	4.12698	0.816799
1.26984	2.22222	1.3561	1.03469	3.33333	0.931373
1.90476	1.11111	0.602709	1.03469	2.22222	0.87963
7.93651	1.5873	0.704465	0.946359	2.69841	0.854497
3.33333	12.5397	0.737567	0.54321	3.80952	0.952381
4.7619	1.42857	1.16237	0.895401	3.96825	0.992063
6.50794	1.5873	1.10702	0.994268	1.90476	1.13095
5.39683	3.33333	0.904064	0.977203	8.4127	0.753968
5.07937	1.90476	0.845358	0.955094	2.53968	0.804233
5.55556	1.90476	0.845358	1.08642	1.90476	1.13095
1.5873	2.38095	1.0567	0.970018	5.55556	0.909962
2.06349	1.74603	0.774912	0.840682	1.26984	0.753968
2.38095	3.96825	0.921202	1.0582	3.01587	0.955026
3.65079	11.2698	0.381531	0.84992	1.42857	0.848214
1.26984	5.87302	0.77381	1.03469	1.11111	0.753968
2.85714	1.42857	0.870536	1.07448	1.11111	0.87963
2.38095	7.77778	0.743464	0.895401	3.96825	0.992063
4.12698	3.49206	0.85119	1.00882	2.85714	1.04396
1.5873	4.28571	0.77381	0.970018	1.11111	0.753968
4.28571	2.85714	0.819328	0.634921	2.06349	0.891053
1.90476	1.42857	0.870536	0.846561	7.93651	0.876707
9.04762	3.49206	0.947114	0.834581	5.07937	1.20635
4.44444	5.71429	0.996315	0.749255	5.55556	0.799663
6.03175	1.26984	1.23986	0.951243	6.34921	0.793651
2.06349	7.61905	0.953738	1.00882	1.5873	1.0771
7.30159	4.7619	0.64576	0.915299	3.01587	0.895337
0.952381	5.87302	0.68266	0.931217	5.2381	0.921517
1.42857	3.33333	0.678048	0.776014	2.53968	0.927961
1.74603	2.53968	0.729329	1.06702	3.1746	0.94246
1.42857	2.69841	0.940964	0.997732	1.11111	0.87963
2.38095	1.11111	0.904064	0.3146	2.22222	0.58642
1.26984	1.11111	0.904064	1.03469	5.87302	0.845358
4.60317			0.900176	6.98413	0.510379
1.74603	4.12698	0.936214	0.711346	1.90476	1.00529
8.25397	2.85714	1.13426	0.984213	2.53968	0.927961
0.952381	0.952381	1.13426	0.0366621	6.98413	0.663492
3.80952	1.5873	1.08025	0.742857	3.01587	0.286508
2.22222	3.33333	0.992477	0.677083	1.74603	1.03671
0.793651	10.3175	0.862302	0.552721
3.1746	1.42857	0.972222	0.859788	5.39683	1.01335
1.74603	1.74603	1.18827	0.85119	2.85714	1.07295
0.952381	3.49206	0.922864	1.16071	6.19048	1.16237
1.74603	5.07937	1.15058	1.06399	3.80952	0.978836
3.96825	1.5873	0.943838	2.14947	4.12698	0.875987
2.06349	4.60317	1.15248	0.591737	3.65079	0.848713
3.33333	3.49206	0.97715	0.902778	3.65079	1.11394
2.38095	2.69841	0.9874	0.967262	3.33333	1.01707
1.74603	2.69841	0.755071	1.06399	2.53968	1.03322
1.74603	2.06349	0.981592	0.77381	1.90476	1.16237
7.77778	9.36508	0.947855	0.902778	2.85714	0.996315
3.96825	11.4286	0.876856	0.967262	1.42857	1.39484
6.34921	3.49206	0.97715	0.937951	1.90476	1.16237
2.22222	17.1429	1.16837	0.902778	2.53968	0.885614
3.01587	1.26984	0.865457	0.639234	2.22222	1.20542
8.25397	9.68254	0.982846	0.718537	3.65079	0.712919
2.22222	2.53968	0.932031	0.902778	3.80952	0.808604
8.25397	9.84127	0.998959	0.659641	11.4286	0.223175
1.74603	4.28571	0.973639	0.85119	1.11111	1.08488
2.69841	5.71429	0.940066	0.876984	4.28571	0.615371
1.26984	2.85714	0.757275	0.884354	1.11111	0.774912
9.20635	3.49206	1.19	0.723886	0.952381	0.581184
1.42857	1.5873	0.540911	0.77381	5.07937	0.885614
3.49206	6.66667	0.90873	0.436508	2.85714	0.871776
2.85714	3.49206	0.333201	0.994898	3.49206	0.74122
3.1746	3.1746	0.797132	0.910364	14.7619	0.439432
9.68254	8.57143	0.771563	0.890611	1.74603	0.710336
2.53968	4.92063	0.939021	1.2381	7.30159	0.451214
	3.80952	0.443283		12.5397	0.537
4.92063	2.06349	0.492229	0.803609	2.06349	0.915805
5.55556	3.1746	0.946594	1.01199	1.42857	0.536477
4.12698	5.2381	0.925558	0.781834	2.69841	0.693342
3.96825	4.44444	1.41358	0.939705	6.34921	0.619929
2.06349	1.74603	0.833003	0.814411	4.7619	0.516608
0.793651	4.28571	1.02232	0.62647	2.85714	0.634019
2.53968	2.22222	0.963805	0.601411	1.42857	0.774912
1.11111	10.1587	0.781703	0.877058	1.90476	0.715303
2.38095	3.65079	1.02306	0.939705	3.01587	0.774912
1.5873	3.80952	1.00823	0.751764	13.3333	0.359628
1.74603	5.07937	0.930674	1.65388	2.85714	0.557937
0.952381	1.26984	1.00823	1.12765	1.5873	0.774912
1.74603	2.06349	0.983025	1.03368	2.06349	0.629616
1.42857	11.9048	1.01273	0.615079	3.1746	0.861013
1.42857	3.01587	0.957819	0.966553	4.7619	0.628307
2.06349	6.03175	0.870744	1.08588	2.22222	0.678048
1.5873	6.66667	0.721801	0.939705	3.33333	0.774912
2.53968	6.03175	0.718364	0.859158	1.11111	0.774912
1.5873	3.65079	0.966221	1.07395	5.55556	0.577062
1.26984	3.01587	1.02623	1.20282	3.65079	0.636535
2.69841			0.798749	3.01587	0.460104
3.01587			0.621022
3.1746			0.939705	2.06349	0.984458
6.19048			0.751764	12.381	0.711656
4.12698			0.977293	3.1746	0.946594
0.793651			0.939705	8.25397	0.803639
1.90476			1.12765	7.30159	0.916701
2.38095			0.341711	5.2381	0.735002
3.49206			0.787562	8.4127	0.33495
1.74603			1.03368	1.90476	1.13757
1.11111			1.05247	4.7619	1.13591
1.5873			0.939705	1.74603	0.925558
18.0952			0.824049	3.1746	0.946594
10			0.706882	4.7619	0.841417
1.26984			1.00235	3.80952	1.39805
7.14286			0.805461	3.1746	1.0834
9.52381			0.727513	3.65079	0.830604
1.42857			0.966553	3.1746	1.01117
1.74603			0.751764	5.87302	0.267238
4.28571			0.811905	1.90476	0.910053
0.952381			0.751764	2.38095	0.758377
1.11111			0.877058	7.61905	0.346687
2.85714			0.902116
4.92063			1.10975
7.46032			0.824105
1.42857			0.616883
1.5873			1.0771
6.34921			0.753968
1.5873			0.837743
3.01587			0.795855
2.22222			0.620915
4.92063			0.805966
3.80952			0.904762
2.69841			0.854497
1.42857			0.848214
2.22222			1.05556
2.69841			1.06812
2.85714			0.753968
2.38095			0.869963
6.98413			0.677033
3.49206			0.789872
2.38095			0.807823
0.952381			0.904762
2.22222			0.87963
1.5873			0.837743
4.60317			0.780896
2.85714			0.848214
7.61905			0.786749
2.69841			0.854497
5.07937			0.753968
3.80952			0.786749
1.74603			0.829365
2.38095			0.753968
8.73016			0.753968
1.26984			1.20635
1.11111			0.753968
2.38095			0.753968
1.90476			0.904762
2.22222			0.87963
2.69841			0.801091
3.01587			0.955026
1.42857			0.848214
1.11111			0.376984
1.5873			0.685426
1.5873			0.837743
2.38095			0.706845
3.33333			0.791667
2.38095			0.869963
3.1746			0.718065
0.793651			0.628307
1.42857			0.848214
2.06349			0.981592
0.952381			0.755071
0.793651			0.943838
1.90476			0.755071
2.69841			0.802262
1.26984			0.223725
6.19048			0.841364
1.26984			1.00676
1.74603			0.519111
9.36508			0.356393
1.42857			0.849454
1.42857			0.970805
3.01587			0.843902
0.793651			0.755071
1.26984			0.549142
16.0317			0.699653
2.53968			1.00676
1.74603			0.922864
1.74603			1.03822
2.53968			0.862938
2.06349			0.245398
1.26984			1.00676
1.26984			0.671174
1.90476			1.13261
1.74603			0.922864
3.96825			0.572023
8.4127			0.727613
2.85714			0.849454
5.87302			0.527125
3.1746			0.656583
1.42857			0.755071
3.96825			0.67417
5.39683			0.828142
2.06349			0.316642
1.74603			0.922864
2.38095			0.809004
2.22222			0.813153
1.90476			1.00676
1.74603			0.755071
1.26984			0.862938
4.44444			0.729034
2.69841			0.802262
4.44444			0.919216
8.09524			0.687654
2.06349			0.654394
1.90476			1.00676
3.65079			0.598849
3.49206			0.755071
1.26984			0.755071
5.87302			0.7352
3.49206			0.722241
22.0635			0.622617
2.38095			0.894129
2.38095			0.96864
2.69841			0.774912
2.38095			0.894129
1.90476			0.929894
5.55556			0.8749
1.26984			0.774912
4.28571			0.774912
23.4921			0.868841
1.90476			0.845358
1.11111			0.602709
3.33333			0.904064
2.69841			0.878233
1.42857			1.16237
1.26984			0.774912
2.22222			0.83452
4.44444			0.986251
2.53968			0.885614
1.11111			1.08488
19.2063			0.822494
2.38095			0.894129
2.85714			0.734127
3.49206			0.774912
4.60317			0.702264
8.73016			0.835689
5.87302			0.843286
3.96825			0.842295
9.04762			0.748644
1.5873			0.861013
2.53968			0.729329
1.42857			0.387456
7.46032			0.714134
3.01587			0.920208
3.33333			0.8577
3.1746			0.912958
1.42857			0.698413
1.74603			0.711346
19.6825			0.231869
1.5873			0.970018
6.34921			0.795912
3.80952			0.809754
4.60317			0.978453
8.4127			0.856849
3.49206			0.742274
3.01587			0.776014
3.33333			0.54321
5.71429			0.607315
0.952381			0.465608
1.42857			0.698413
4.7619			0.567815
2.53968			0.955094
2.06349			0.840682
6.50794			0.837278
1.11111			0.90535
5.71429			0.620811
6.03175			0.68578
1.26984			0.776014
4.44444			0.835708
3.01587			0.670194
1.5873			0.554296
1.90476			0.776014
3.01587			0.737213
1.74603			0.948462
1.42857			0.873016
1.74603			0.776014
2.06349			0.776014
10.3175			0.67159
2.53968			0.281786
1.5873			0.430507
0.634921			0.516608
1.11111			0.493126
2.22222			0.638163
2.53968			0.885614
2.85714			0.820495
11.9048			0.854682
2.06349			0.774912
1.42857			0.871776
1.11111			0.774912
4.60317			0.749081
1.5873			0.861013
0.952381			0.774912
2.06349			1.11932
11.2698			0.901947
1.74603			0.852403
4.28571			0.674923
3.33333			0.707528
2.22222			0.774912
4.44444			0.723251
10.1587			0.55724
2.06349			0.839488
2.69841			0.940964
2.53968			0.729329
1.90476			0.929894
2.53968			0.729329
11.2698			0.705368
2.53968			0.953738
0.952381			0.929894
2.22222			1.80813
6.98413			0.974175
3.01587			0.981555
5.39683			0.975815
7.14286			0.996315
1.74603			0.947114
5.07937			0.75143
4.44444			0.83452
4.7619			0.830263
1.74603			1.21772
1.26984			0.885614
1.90476			1.32842
2.53968			1.03322
0.793651			0.96864
2.22222			0.986251
2.06349			1.00739
2.06349			1.00739
19.3651			0.177705
6.50794			0.962769
3.33333			0.904064
2.06349			0.915805
1.90476			0.929894
3.80952			1.09399
4.44444			0.986251
1.90476			0.619929
3.1746			0.316291
9.04762			0.532168
1.90476			0.929894
2.38095			0.96864
3.01587			1.05167
2.69841			0.731861
2.69841			0.878233
5.55556			0.616407
3.33333			0.722854
5.07937			0.781703
3.65079			0.916701
5.71429			0.717419
1.11111			1.06019
3.96825			1.0533
4.92063			1.46936
10			1.01655
1.42857			1.13757
6.98413			0.741525
2.69841			1.17204
12.2222			0.695179
5.71429			0.780045
2.38095			0.947972
11.4286			0.95795
2.38095			1.13757
1.42857			0.975057
0.793651			0.945216
6.66667			1.17627
12.5397			0.979306
2.38095			0.945216
1.11111			0.882202
2.06349			1.09225
2.69841			0.988841
1.74603			1.03974
1.90476			0.477583
2.06349			0.983025
4.28571			0.92803
6.50794			0.968846
1.42857			1.13426
5.39683			1.07124
0.634921			0.756173
1.42857			0.972222
4.28571			0.453704
1.90476			0.907407
1.74603			0.83179
4.44444			1.51235
1.5873			1.26029
3.80952			0.403292
3.01587			1.30612
2.22222			1.05864
1.74603			1.03974
5.87302			0.799383
1.90476			0.824916
4.28571			1.13426
2.53968			0.713767
1.90476			0.700041
1.90476			1.13757
13.0159			0.971671
14.6032			0.820832
2.22222			0.884774
1.11111			1.06173
9.52381			0.910053
3.65079			0.918036
5.2381			0.962556
2.85714			0.853175
2.38095			0.947972
8.25397			0.985891
2.06349			0.985891
7.77778			1.06173
2.38095			0.947972
1.42857			0.487528
2.22222			1.1797
2.38095			0.947972
3.80952			1.01117
1.26984			0.866717
1.5873			0.758377
1.74603			0.926906
1.42857			1.13757

[truncated: 36 more sheets: Fig 3i, Fig 3j, Fig. 3k, Fig 4b,e, Fig. 4c-d, Fig 4f-g, Fig 4h, Fig 4i, Fig 5b, Fig 5c, Fig 5d, Fig 5e, Supp. Fig 1d, Supp. Fig 3a, Supp. Fig 3b, Supp. Fig 3c, Supp. Fig 3d, Supp. Fig 3e, Supp. Fig 3f, Supp. Fig 3g …]
